# Supplementary material for: Integrative bioinformatics analysis reveals miR-494 and its target genes as predictive biomarkers of trastuzumab-resistant breast cancer
Source: J Egypt Natl Canc Inst. 2020 Apr 3;32:16. doi: 10.1186/s43046-020-00028-2 (PMC13317115; doi:10.1186/s43046-020-00028-2)
Supplement: Supplementary file 2 — Additional file 2: Table S1. DEGs from GSE101841. [file 43046_2020_28_MOESM2_ESM.xlsx]

## Sheet: analysis GSE101841
	Supplementary Table 1. DEGs from GSE101841
	No	ID	adj.P.Val	P.Value	t	B	logFC	FC	FC	miRNA_ID	notes
	1	1354	4.15e-18	2.15e-21	12.0335	37.819	2.6328	6.20228		hsa-miR-4310	upregulated
	2	1543	9.92e-12	2.56e-14	8.84764	22.122	1.60268	3.03707		hsa-miR-940	upregulated
	3	985	3.06e-10	9.5e-13	8.13548	18.634	1.57173	2.97261		hsa-miR-10b-3p	upregulated
	4	143	0.195	0.0222	2.32221	-3.988	0.695596	1.61955		hsa-miR-548q
	5	191	0.18	0.0172	2.42208	-3.765	0.558275	1.47251		hsa-miR-4640-3p
	6	650	0.235	0.0393	2.08725	-4.478	0.532641	1.44657		hsa-miR-3943
	7	921	0.151	0.0107	2.59935	-3.35	0.516314	1.4303		hsa-miR-4667-3p
	8	477	0.18	0.017	2.42616	-3.756	0.512796	1.42681		hsa-miR-5195-5p
	9	712	0.112	0.00644	2.78118	-2.898	0.463493	1.37888		hsa-miR-5195-3p
	10	204	0.204	0.0247	2.27868	-4.082	0.444472	1.36082		hsa-miR-4728-3p
	11	466	0.0262	0.000324	3.71943	-0.165	0.403631	1.32283		hsa-miR-5001-5p
	12	1114	0.228	0.0342	2.14552	-4.361	0.378213	1.29973		hsa-miR-4313
	13	358	0.18	0.0163	2.4431	-3.717	0.372624	1.29471		hsa-miR-2116-3p
	14	653	0.0348	0.000576	3.55265	-0.696	0.365859	1.28865		hsa-miR-4442
	15	192	0.238	0.0403	2.07678	-4.498	0.361587	1.28484		hsa-miR-4649-3p
	16	359	0.0288	0.000401	3.6581	-0.362	0.340644	1.26632		hsa-miR-2276
	17	611	0.0179	0.000212	3.83964	0.23	0.335952	1.26221		hsa-miR-3154
	18	1664	0.112	0.00635	2.786	-2.885	0.332009	1.25877		hsa-miR-4730
	19	92	0.0641	0.00193	3.18224	-1.808	0.331544	1.25836		hsa-miR-1182
	20	350	0.0728	0.00262	3.0836	-2.087	0.325324	1.25295		hsa-miR-1306-5p
	21	1871	0.0319	0.000468	3.6136	-0.504	0.313789	1.24297		hsa-miR-4522
	22	1163	0.0564	0.00152	3.25833	-1.588	0.313494	1.24271		hsa-miR-4666a-5p
	23	422	0.257	0.0488	1.99406	-4.659	0.312333	1.24171		hsa-miR-3162-3p
	24	906	0.233	0.0385	2.09673	-4.459	0.307924	1.23793		hsa-miR-3158-5p
	25	1584	0.253	0.0472	2.00814	-4.632	0.304117	1.23466		hsa-miR-3180
	26	591	0.193	0.0217	2.33023	-3.97	0.301827	1.2327		hsa-miR-1539
	27	1262	0.121	0.00764	2.72072	-3.051	0.300187	1.2313		hsa-miR-484
	28	1861	0.144	0.00976	2.63282	-3.269	0.299036	1.23032		hsa-miR-4419a
	29	327	0.0983	0.00478	2.88372	-2.631	0.294983	1.22687		hsa-miR-92b-3p
	30	1840	0.204	0.0248	2.27766	-4.084	0.28528	1.21865		hsa-miR-4298
	31	411	0.0104	0.000113	4.01454	0.821	0.283235	1.21692		hsa-miR-4445-5p
	32	903	0.196	0.0224	2.3175	-3.998	0.278045	1.21255		hsa-miR-4525
	33	418	0.151	0.0107	2.59817	-3.353	0.265415	1.20198		hsa-miR-4515
	34	427	0.232	0.0369	2.11397	-4.424	0.265053	1.20168		hsa-miR-4652-3p
	35	174	0.232	0.0371	2.11241	-4.428	0.263103	1.20006		hsa-miR-4492
	36	833	0.192	0.0212	2.33946	-3.95	0.262593	1.19963		hsa-miR-1825
	37	261	0.007	6.33e-05	4.1702	1.363	0.262004	1.19914		hsa-miR-188-5p
	38	640	0.0983	0.00488	2.87692	-2.649	0.261205	1.19848		hsa-miR-3911
	39	1143	0.0547	0.00139	3.28527	-1.509	0.257411	1.19533		hsa-miR-4499
	40	1373	0.216	0.0306	2.19261	-4.264	0.249541	1.18883		hsa-miR-3714
	41	455	0.202	0.0237	2.29634	-4.044	0.246435	1.18627		hsa-miR-4741
	42	424	0.16	0.0123	2.54929	-3.47	0.245137	1.18521		hsa-miR-3972
	43	119	0.208	0.0259	2.26073	-4.121	0.244885	1.185		hsa-miR-2355-5p
	44	176	0.007	6.5e-05	4.1631	1.338	0.241766	1.18244		hsa-miR-4514
	45	404	0.0932	0.00419	2.92834	-2.512	0.235258	1.17712		hsa-miR-4449
	46	703	0.161	0.0126	2.53826	-3.496	0.230034	1.17286		hsa-miR-4778-5p
	47	1171	0.15	0.0105	2.60796	-3.329	0.229984	1.17282		hsa-miR-4669
	48	1898	0.0729	0.00273	3.07045	-2.124	0.229371	1.17232		hsa-miR-4677-5p
	49	1920	0.18	0.0168	2.4308	-3.746	0.227753	1.17101		hsa-miR-5010-5p
	50	1553	0.161	0.0124	2.54521	-3.48	0.226002	1.16959		hsa-miR-1225-5p
	51	765	0.0449	0.000979	3.39348	-1.186	0.224103	1.16805		hsa-miR-345-3p
	52	691	0.0624	0.00179	3.20651	-1.738	0.221942	1.1663		hsa-miR-4748
	53	1415	0.102	0.00566	2.82557	-2.783	0.220572	1.1652		hsa-miR-4687-5p
	54	576	0.0451	0.00105	3.37275	-1.249	0.219481	1.16431		hsa-miR-30c-2-3p
	55	1845	0.239	0.0407	2.07228	-4.507	0.219188	1.16408		hsa-miR-3648
	56	1333	0.18	0.0172	2.42245	-3.765	0.21595	1.16147		hsa-miR-3132
	57	1119	0.219	0.0318	2.17574	-4.299	0.211558	1.15794		hsa-miR-3649
	58	458	0.232	0.0373	2.10918	-4.434	0.211304	1.15773		hsa-miR-4760-3p
	59	1412	0.0547	0.0014	3.28307	-1.515	0.210907	1.15742		hsa-miR-4716-3p
	60	1595	0.215	0.029	2.21494	-4.217	0.206377	1.15379		hsa-miR-4291
	61	1144	0.0728	0.00256	3.09146	-2.065	0.20415	1.15201		hsa-miR-4510
	62	336	0.182	0.0183	2.39848	-3.819	0.200605	1.14918		hsa-miR-1200
	63	1538	0.196	0.0225	2.31684	-4	0.200008	1.1487		hsa-miR-744-3p
	64	680	0.04	0.000826	3.44489	-1.03	0.198142	1.14722		hsa-miR-4673
	65	908	0.00085	5.4e-06	4.79812	3.69	0.194416	1.14426		hsa-miR-4529-5p
	66	1677	0.115	0.00689	2.75704	-2.959	0.193475	1.14351		hsa-miR-5003-3p
	67	180	0.0799	0.00318	3.02078	-2.262	0.193295	1.14337		hsa-miR-3160-5p
	68	81	0.18	0.0173	2.41991	-3.77	0.192374	1.14264		hsa-miR-671-5p
	69	743	0.203	0.0244	2.28456	-4.07	0.190828	1.14142		hsa-miR-134
	70	1132	0.007	6.41e-05	4.16695	1.351	0.187276	1.13861		hsa-miR-3917
	71	154	0.0729	0.00274	3.06929	-2.127	0.184537	1.13645		hsa-miR-3681-3p
	72	1885	0.205	0.025	2.27518	-4.09	0.181448	1.13402		hsa-miR-4638-5p
	73	1607	0.241	0.0423	2.0564	-4.539	0.180103	1.13296		hsa-miR-548d-5p
	74	1615	0.0846	0.00354	2.98513	-2.359	0.179801	1.13273		hsa-miR-3692-5p
	75	639	0.185	0.0193	2.37621	-3.869	0.1794	1.13241		hsa-miR-3687
	76	89	0.0641	0.00209	3.15705	-1.88	0.178562	1.13176		hsa-miR-936
	77	909	0.228	0.0343	2.14478	-4.362	0.174951	1.12893		hsa-miR-4634
	78	686	0.04	0.00081	3.45068	-1.012	0.172347	1.12689		hsa-miR-3529-5p
	79	1404	0.0916	0.00395	2.9484	-2.458	0.172131	1.12672		hsa-miR-4663
	80	839	0.185	0.0195	2.37328	-3.875	0.170879	1.12574		hsa-miR-1914-3p
	81	1534	0.182	0.0182	2.39955	-3.816	0.170636	1.12555		hsa-miR-625-5p
	82	308	0.121	0.00751	2.72699	-3.035	0.16845	1.12385		hsa-miR-555
	83	935	0.151	0.0107	2.60068	-3.347	0.167851	1.12338		hsa-miR-4761-3p
	84	1418	0.216	0.0297	2.20397	-4.24	0.167712	1.12328		hsa-miR-4709-5p
	85	1922	0.18	0.0164	2.44002	-3.725	0.1662	1.1221		hsa-miR-2467-3p
	86	436	0.18	0.0157	2.45666	-3.686	0.164984	1.12115		hsa-miR-4665-5p
	87	1899	0.177	0.0148	2.47765	-3.638	0.16438	1.12068		hsa-miR-4685-3p
	88	228	0.174	0.0144	2.48954	-3.61	0.163181	1.11975		hsa-miR-5196-3p
	89	596	0.21	0.028	2.22848	-4.189	0.162422	1.11916		hsa-miR-1912
	90	1863	0.232	0.0373	2.11016	-4.432	0.161191	1.11821		hsa-miR-4439
	91	1320	0.121	0.00768	2.71871	-3.056	0.161109	1.11815		hsa-miR-1323
	92	1323	0.0676	0.00227	3.13004	-1.957	0.160651	1.11779		hsa-miR-1471
	93	1626	0.133	0.00865	2.67664	-3.161	0.158883	1.11642		hsa-miR-4487
	94	1651	0.208	0.0261	2.25784	-4.127	0.155958	1.11416		hsa-miR-4694-3p
	95	1441	0.177	0.0149	2.47604	-3.642	0.15487	1.11332		hsa-miR-642a-3p
	96	1918	0.21	0.0269	2.24461	-4.155	0.153723	1.11244		hsa-miR-4482-3p
	97	332	0.00992	0.000102	4.04075	0.911	0.152981	1.11186		hsa-miR-939
	98	1379	0.0394	0.000692	3.49779	-0.867	0.150927	1.11028		hsa-miR-4441
	99	402	0.0464	0.0011	3.35675	-1.297	0.148427	1.10836		hsa-miR-4426
	100	1378	0.188	0.0206	2.35186	-3.923	0.148181	1.10817		hsa-miR-4430
	101	1642	0.205	0.0252	2.27199	-4.097	0.147867	1.10793		hsa-miR-3973
	102	1198	0.0641	0.00202	3.16688	-1.852	0.146828	1.10713		hsa-miR-4800-5p
	103	682	0.186	0.0198	2.3662	-3.891	0.146644	1.10699		hsa-miR-4690-5p
	104	1560	0.207	0.0257	2.26321	-4.115	0.145817	1.10636		hsa-miR-1290
	105	1148	0.185	0.0192	2.37788	-3.865	0.144278	1.10518		hsa-miR-4476
	106	368	0.185	0.0195	2.3734	-3.875	0.143401	1.10451		hsa-miR-3169
	107	1158	0.18	0.0159	2.45042	-3.701	0.140691	1.10243		hsa-miR-3975
	108	450	0.18	0.017	2.4265	-3.755	0.139409	1.10145		hsa-miR-4756-5p
	109	38	0.21	0.0282	2.22636	-4.193	0.137249	1.09981		hsa-miR-335-5p
	110	698	0.237	0.0397	2.08302	-4.486	0.13458	1.09777		hsa-miR-4746-5p
	111	153	0.182	0.0176	2.41316	-3.786	0.132199	1.09596		hsa-miR-3674
	112	1849	0.233	0.0383	2.09834	-4.456	0.130859	1.09495		hsa-miR-548j
	113	1603	0.216	0.0292	2.21149	-4.225	0.130812	1.09491		hsa-miR-3646
	114	1305	0.206	0.0254	2.26734	-4.106	0.130153	1.09441		hsa-miR-144-3p
	115	214	0.18	0.016	2.44931	-3.703	0.128382	1.09307		hsa-miR-4747-5p
	116	334	0.185	0.0191	2.38136	-3.857	0.128316	1.09302		hsa-miR-1183
	117	1910	0.252	0.046	2.01985	-4.609	0.127011	1.09203		hsa-miR-4757-5p
	118	1160	0.0975	0.00463	2.89423	-2.603	0.126885	1.09193		hsa-miR-4646-3p
	119	1332	0.0603	0.00166	3.22937	-1.672	0.123582	1.08944		hsa-miR-518c-5p
	120	1846	0.235	0.0392	2.08887	-4.475	0.122852	1.08889		hsa-miR-3659
	121	605	0.102	0.00525	2.85172	-2.715	0.12268	1.08876		hsa-miR-1273c
	122	648	0.0936	0.00425	2.92326	-2.526	0.121996	1.08824		hsa-miR-3919
	123	912	0.121	0.00748	2.72811	-3.032	0.121884	1.08815		hsa-miR-4659a-3p
	124	646	0.14	0.00922	2.65345	-3.218	0.121206	1.08764		hsa-miR-4445-3p
	125	365	0.228	0.034	2.14893	-4.354	0.120113	1.08682		hsa-miR-3163
	126	885	0.144	0.0099	2.62768	-3.281	0.11924	1.08616		hsa-miR-378e
	127	1377	0.0603	0.00168	3.2257	-1.683	0.117865	1.08513		hsa-miR-4420
	128	1162	0.21	0.0282	2.22586	-4.194	0.11784	1.08511		hsa-miR-4659b-3p
	129	1573	0.21	0.0274	2.23705	-4.171	0.117374	1.08476		hsa-miR-548e
	130	434	0.216	0.0306	2.19238	-4.264	0.117159	1.0846		hsa-miR-4650-5p
	131	437	0.216	0.0307	2.19137	-4.266	0.116988	1.08447		hsa-miR-4668-3p
	132	1364	0.232	0.0369	2.11399	-4.424	0.116293	1.08395		hsa-miR-3680-5p
	133	655	0.243	0.0437	2.04205	-4.566	0.115386	1.08326		hsa-miR-4460
	134	1141	0.157	0.0114	2.57501	-3.409	0.114888	1.08289		hsa-miR-3689d
	135	1419	0.0799	0.00318	3.02053	-2.262	0.114555	1.08264		hsa-miR-4714-3p
	136	294	0.216	0.0306	2.19183	-4.266	0.113218	1.08164		hsa-miR-505-3p
	137	1414	0.203	0.0243	2.28573	-4.067	0.112995	1.08147		hsa-miR-4678
	138	1196	0.216	0.03	2.20007	-4.248	0.111058	1.08002		hsa-miR-4786-5p
	139	1620	0.252	0.0468	2.01224	-4.624	0.11029	1.07945		hsa-miR-4427
	140	393	0.174	0.0144	2.49	-3.609	0.109831	1.0791		hsa-miR-3654
	141	1164	0.205	0.0251	2.27204	-4.096	0.10795	1.0777		hsa-miR-4671-3p
	142	574	0.216	0.0295	2.20702	-4.234	0.106876	1.07689		hsa-miR-921
	143	858	0.217	0.0312	2.1848	-4.28	0.105278	1.0757		hsa-miR-4254
	144	132	0.257	0.0489	1.99272	-4.661	0.102359	1.07353		hsa-miR-4269
	145	429	0.21	0.0269	2.24476	-4.155	0.101835	1.07314		hsa-miR-3156-3p
	146	113	0.115	0.00697	2.75299	-2.969	0.10145	1.07285		hsa-miR-2054
	147	1614	0.21	0.0275	2.2353	-4.175	0.10074	1.07232		hsa-miR-3683
	148	1203	0.182	0.0183	2.39795	-3.82	0.099857	1.07167		hsa-miR-5190
	149	699	0.252	0.0461	2.0184	-4.612	0.099087	1.0711		hsa-miR-371b-5p
	150	1397	0.0641	0.00206	3.16067	-1.87	0.099002	1.07103		hsa-miR-3145-5p
	151	169	0.183	0.0185	2.39258	-3.832	0.098027	1.07031		hsa-miR-4444
	152	354	0.243	0.0441	2.03821	-4.574	0.097314	1.06978		hsa-miR-2053
	153	1150	0.174	0.0142	2.49488	-3.598	0.096084	1.06887		hsa-miR-4496
	154	395	0.21	0.0271	2.24197	-4.16	0.096043	1.06884		hsa-miR-3675-5p
	155	420	0.228	0.0337	2.15221	-4.347	0.094105	1.0674		hsa-miR-4537
	156	317	0.241	0.0424	2.05531	-4.541	0.093718	1.06712		hsa-miR-656
	157	674	0.241	0.0422	2.05711	-4.537	0.091555	1.06552		hsa-miR-3977
	158	1118	0.202	0.0235	2.29859	-4.039	0.091182	1.06524		hsa-miR-3617
	159	1621	0.252	0.0465	2.01464	-4.619	0.08889	1.06355		hsa-miR-4438
	160	1338	0.241	0.0422	2.05702	-4.537	0.087837	1.06278		hsa-miR-3142
	161	124	0.243	0.0438	2.04132	-4.568	0.087638	1.06263		hsa-miR-3164
	162	188	0.255	0.0477	2.00401	-4.64	0.087382	1.06244		hsa-miR-3664-3p
	163	1064	0.228	0.036	2.12489	-4.402	0.084299	1.06017		hsa-miR-148a-3p
	164	820	0.217	0.0312	2.184	-4.282	0.083535	1.05961		hsa-miR-34c-3p
	165	1350	0.183	0.0187	2.38995	-3.838	0.07982	1.05689		hsa-miR-4302
	166	398	0.243	0.0441	2.03825	-4.574	0.077906	1.05548		hsa-miR-3914
	167	1405	0.188	0.0203	2.35631	-3.913	0.074025	1.05265		hsa-miR-4666a-3p
	168	1176	0.219	0.0315	2.17972	-4.291	0.069153	1.0491		hsa-miR-4708-3p
	169	979	0.241	0.0425	2.0542	-4.543	0.068054	1.0483		hsa-miR-100-5p
	170	1011	0.203	0.024	2.2908	-4.056	0.067036	1.04756		hsa-miR-363-5p
	171	1109	0.238	0.0404	-2.07522	-4.502	-0.059498	0.959598		hsa-miR-4303
	172	549	0.189	0.0208	-2.3472	-3.933	-0.067956	0.953989		hsa-miR-544a
	173	719	0.259	0.0493	-1.98911	-4.668	-0.069064	0.953256		hsa-miR-5192
	174	1269	0.21	0.0273	-2.23827	-4.168	-0.073476	0.950345		hsa-miR-519b-5p
	175	1308	0.233	0.0377	-2.10505	-4.442	-0.073487	0.950338		hsa-miR-29b-1-5p
	176	1439	0.228	0.0354	-2.13213	-4.388	-0.075162	0.949236		hsa-miR-4794
	177	966	0.21	0.0277	-2.23262	-4.18	-0.078938	0.946754		hsa-miR-5687
	178	1508	0.252	0.0469	-2.01149	-4.625	-0.0805	0.94573		hsa-miR-452-5p
	179	1493	0.228	0.0355	-2.13057	-4.391	-0.081073	0.945354		hsa-miR-299-3p
	180	528	0.238	0.0404	-2.07543	-4.501	-0.081269	0.945226		hsa-miR-376a-5p
	181	1384	0.241	0.0427	-2.05192	-4.547	-0.082916	0.944147		hsa-miR-548al
	182	1007	0.102	0.00563	-2.82769	-2.778	-0.084084	0.943383		hsa-miR-302b-5p
	183	1041	0.193	0.0217	-2.33014	-3.97	-0.084113	0.943364		hsa-miR-581
	184	1483	0.259	0.0496	-1.98661	-4.673	-0.084769	0.942936		hsa-miR-19b-1-5p
	185	1263	0.186	0.0198	-2.36602	-3.891	-0.085364	0.942547		hsa-miR-485-5p
	186	800	0.166	0.0131	-2.52317	-3.532	-0.085825	0.942246		hsa-miR-597
	187	1536	0.228	0.0356	-2.12871	-4.395	-0.085895	0.9422		hsa-miR-708-3p
	188	1071	0.102	0.0056	-2.82914	-2.774	-0.086522	0.94179		hsa-miR-1250
	189	988	0.0738	0.00282	-3.05954	-2.154	-0.088601	0.940434		hsa-miR-154-3p
	190	798	0.228	0.0355	-2.13102	-4.39	-0.088613	0.940426		hsa-miR-593-3p
	191	1334	0.185	0.0192	-2.37945	-3.861	-0.089096	0.940112		hsa-miR-3134
	192	1239	0.14	0.00932	-2.64974	-3.227	-0.091897	0.938288		hsa-miR-208b
	193	1241	0.194	0.0219	-2.32736	-3.977	-0.091904	0.938284		hsa-miR-20b-3p
	194	1236	0.228	0.035	-2.13684	-4.378	-0.092538	0.937871		hsa-miR-181a-3p
	195	1314	0.233	0.0386	-2.09531	-4.462	-0.093534	0.937224		hsa-miR-1253
	196	1259	0.18	0.0153	-2.46503	-3.667	-0.09358	0.937194		hsa-miR-374a-3p
	197	626	0.182	0.0177	-2.41034	-3.792	-0.09392	0.936973		hsa-miR-4321
	198	610	0.118	0.00718	-2.74287	-2.995	-0.094188	0.936799		hsa-miR-3152-3p
	199	623	0.243	0.0432	-2.04689	-4.557	-0.094529	0.936578		hsa-miR-4315
	200	575	0.161	0.0125	-2.54136	-3.489	-0.094611	0.936525		hsa-miR-29b-2-5p
	201	1510	0.228	0.0357	-2.12819	-4.396	-0.094751	0.936434		hsa-miR-454-5p
	202	1087	0.203	0.0242	-2.2882	-4.062	-0.095153	0.936173		hsa-miR-663b
	203	1513	0.157	0.0117	-2.56773	-3.426	-0.09569	0.935825		hsa-miR-515-5p
	204	943	0.102	0.00522	-2.85334	-2.711	-0.096126	0.935542		hsa-miR-4766-5p
	205	1743	0.2	0.0231	-2.30523	-4.025	-0.096707	0.935165		hsa-miR-362-3p
	206	1490	0.216	0.0305	-2.19379	-4.261	-0.09757	0.934606		hsa-miR-28-3p
	207	1243	0.252	0.0465	-2.01489	-4.619	-0.097857	0.93442		hsa-miR-211-5p
	208	1286	0.227	0.0333	-2.15733	-4.337	-0.098515	0.933994		hsa-miR-628-5p
	209	167	0.18	0.0171	-2.42455	-3.76	-0.099177	0.933565		hsa-miR-4423-3p
	210	335	0.241	0.0422	-2.05719	-4.537	-0.102555	0.931382		hsa-miR-1185-5p
	211	1705	0.252	0.0463	-2.01665	-4.616	-0.102964	0.931118		hsa-let-7a-3p
	212	748	0.241	0.0412	-2.06703	-4.518	-0.103407	0.930832		hsa-miR-183-5p
	213	786	0.157	0.0118	-2.56449	-3.434	-0.104087	0.930394		hsa-miR-642b-5p
	214	1402	0.257	0.0488	-1.99338	-4.66	-0.104209	0.930315		hsa-miR-4647
	215	1524	0.112	0.00634	-2.78634	-2.884	-0.104757	0.929962		hsa-miR-1185-2-3p
	216	1029	0.0846	0.00354	-2.98493	-2.359	-0.105757	0.929317		hsa-miR-519e-3p
	217	496	0.174	0.0143	-2.49245	-3.604	-0.105993	0.929165		hsa-miR-127-5p
	218	1256	0.216	0.0308	-2.18899	-4.271	-0.106325	0.928951		hsa-miR-371a-3p
	219	543	0.0693	0.00236	-3.11746	-1.992	-0.106697	0.928712		hsa-miR-525-3p
	220	1345	0.0975	0.00461	-2.89628	-2.598	-0.107064	0.928476		hsa-miR-3200-3p
	221	1546	0.0728	0.00255	-3.09313	-2.061	-0.108674	0.92744		hsa-miR-96-5p
	222	739	0.241	0.0422	-2.05706	-4.537	-0.10868	0.927436		hsa-miR-129-5p
	223	632	0.18	0.0155	-2.46018	-3.678	-0.108703	0.927421		hsa-miR-548w
	224	983	0.202	0.0235	-2.29849	-4.039	-0.109994	0.926592		hsa-miR-106b-3p
	225	1221	0.157	0.0115	-2.57242	-3.415	-0.1116	0.925561		hsa-miR-100-3p
	226	12	0.21	0.0275	-2.23633	-4.172	-0.11192	0.925356		hsa-miR-136-5p
	227	58	0.243	0.0435	-2.04396	-4.563	-0.112019	0.925292		hsa-miR-512-3p
	228	1530	0.216	0.0303	-2.19624	-4.256	-0.113927	0.924069		hsa-miR-618
	229	1019	0.0358	0.000611	-3.53518	-0.751	-0.115343	0.923163		hsa-miR-455-5p
	230	1541	0.228	0.0353	-2.13238	-4.387	-0.116295	0.922554		hsa-miR-767-5p
	231	1209	0.18	0.0169	-2.4274	-3.753	-0.119394	0.920574		hsa-miR-5694
	232	1068	0.179	0.0152	-2.4694	-3.657	-0.120095	0.920127		hsa-miR-1244
	233	1750	0.193	0.0217	-2.331	-3.969	-0.120289	0.920003		hsa-miR-452-3p
	234	1005	0.228	0.0358	-2.12656	-4.399	-0.121923	0.918962		hsa-miR-301a-3p
	235	783	0.04	0.000763	-3.46883	-0.957	-0.122125	0.918833		hsa-miR-500a-3p
	236	1509	0.102	0.00533	-2.84632	-2.729	-0.122133	0.918828		hsa-miR-323b-5p
	237	106	0.0641	0.00211	-3.15373	-1.89	-0.122807	0.918399		hsa-miR-1286
	238	262	0.0983	0.00485	-2.87899	-2.643	-0.123061	0.918237		hsa-miR-18a-3p
	239	534	0.241	0.0421	-2.05823	-4.535	-0.12318	0.918162		hsa-miR-383
	240	787	0.166	0.0132	-2.52138	-3.536	-0.123664	0.917854		hsa-miR-532-5p
	241	1494	0.238	0.0405	-2.07434	-4.503	-0.123719	0.917819		hsa-miR-29a-3p
	242	1597	0.183	0.0185	-2.39399	-3.829	-0.123751	0.917798		hsa-miR-4295
	243	1249	0.182	0.018	-2.4047	-3.805	-0.12487	0.917087		hsa-miR-302c-3p
	244	1487	0.0916	0.00398	-2.94601	-2.465	-0.128591	0.914724		hsa-miR-26a-2-3p
	245	1492	0.151	0.0108	-2.59447	-3.362	-0.133745	0.911462		hsa-miR-297
	246	556	0.144	0.00991	-2.62743	-3.282	-0.138674	0.908354		hsa-miR-592
	247	1484	0.198	0.0228	-2.31138	-4.011	-0.139258	0.907986		hsa-miR-200a-5p
	248	749	0.228	0.035	-2.13651	-4.379	-0.142389	0.906018		hsa-miR-184
	249	1497	0.241	0.0427	-2.05145	-4.548	-0.142437	0.905987		hsa-miR-342-3p
	250	523	0.0979	0.00471	-2.88911	-2.617	-0.143407	0.905379		hsa-miR-32-3p
	251	1006	0.177	0.0149	-2.47572	-3.642	-0.144143	0.904917		hsa-miR-302a-3p
	252	73	0.233	0.0387	-2.09408	-4.464	-0.144253	0.904848		hsa-miR-610
	253	1525	0.0624	0.00181	-3.20332	-1.748	-0.144449	0.904725		hsa-miR-567
	254	1489	0.203	0.0244	-2.28436	-4.07	-0.144852	0.904472		hsa-miR-27a-5p
	255	995	0.186	0.0197	-2.36901	-3.885	-0.145552	0.904033		hsa-miR-203
	256	776	0.102	0.00552	-2.83466	-2.759	-0.146069	0.90371		hsa-miR-384
	257	1090	0.216	0.0296	-2.20598	-4.236	-0.146371	0.90352		hsa-miR-376b
	258	1010	0.228	0.0356	-2.12972	-4.393	-0.146498	0.903441		hsa-miR-30a-3p
	259	722	0.04	0.000806	-3.4522	-1.008	-0.146529	0.903421		hsa-miR-5586-5p
	260	1486	0.121	0.00762	-2.7216	-3.049	-0.147854	0.902592		hsa-miR-202-3p
	261	1247	0.157	0.0117	-2.56749	-3.427	-0.147874	0.90258		hsa-miR-301b
	262	1290	0.219	0.0317	-2.17727	-4.296	-0.148447	0.902221		hsa-miR-635
	263	553	0.145	0.01	-2.62358	-3.291	-0.149819	0.901364		hsa-miR-588
	264	1268	0.113	0.00663	-2.7705	-2.925	-0.151391	0.900382		hsa-miR-491-3p
	265	1475	0.18	0.0154	-2.46313	-3.672	-0.153109	0.89931		hsa-miR-148b-5p
	266	1224	0.0319	0.000478	-3.60719	-0.525	-0.153722	0.898928		hsa-miR-106a-3p
	267	1008	0.21	0.0263	-2.25349	-4.136	-0.153727	0.898925		hsa-miR-302c-5p
	268	1478	0.0964	0.00443	-2.90941	-2.563	-0.154149	0.898662		hsa-miR-212-5p
	269	1714	0.0324	0.000509	-3.58887	-0.583	-0.156201	0.897385		hsa-miR-145-3p
	270	507	0.243	0.0436	-2.04335	-4.564	-0.156379	0.897274		hsa-miR-183-3p
	271	1040	0.0818	0.0033	-3.00855	-2.295	-0.156459	0.897225		hsa-miR-579
	272	1731	0.233	0.0383	-2.09798	-4.456	-0.157136	0.896804		hsa-miR-27b-5p
	273	1255	0.0629	0.00185	-3.19532	-1.771	-0.157461	0.896602		hsa-miR-369-5p
	274	1238	0.228	0.0345	-2.14264	-4.367	-0.15963	0.895255		hsa-miR-206
	275	1028	0.174	0.0141	-2.49783	-3.591	-0.161573	0.89405		hsa-miR-519c-3p
	276	1762	0.233	0.0381	-2.10103	-4.45	-0.162003	0.893783		hsa-miR-558
	277	996	0.259	0.0496	-1.98657	-4.673	-0.164409	0.892294		hsa-miR-205-5p
	278	1488	0.0831	0.00339	-2.99898	-2.321	-0.165093	0.891871		hsa-miR-26b-3p
	279	1250	0.18	0.0162	-2.44389	-3.716	-0.168517	0.889757		hsa-miR-302d-3p
	280	791	0.105	0.00586	-2.81368	-2.814	-0.169223	0.889322		hsa-miR-545-3p
	281	1482	0.0853	0.00361	-2.97784	-2.379	-0.169784	0.888976		hsa-miR-19a-5p
	282	1506	0.115	0.00689	-2.75729	-2.959	-0.170929	0.888271		hsa-miR-450a-5p
	283	608	0.13	0.00831	-2.69069	-3.126	-0.170937	0.888266		hsa-miR-3148
	284	1469	0.188	0.0206	-2.35066	-3.925	-0.171715	0.887787		hsa-let-7g-3p
	285	1503	0.0547	0.00144	-3.27398	-1.542	-0.17568	0.88535		hsa-miR-431-3p
	286	1694	0.157	0.0113	-2.57851	-3.4	-0.179144	0.883227		hsa-miR-5704
	287	419	0.228	0.0343	-2.14434	-4.363	-0.180109	0.882636		hsa-miR-4527
	288	526	0.228	0.0347	-2.13942	-4.373	-0.185875	0.879116		hsa-miR-325
	289	502	0.0473	0.00115	-3.34428	-1.334	-0.186486	0.878743		hsa-miR-135a-5p
	290	1039	0.112	0.00655	-2.77526	-2.913	-0.190828	0.876103		hsa-miR-577
	291	751	0.16	0.0123	-2.54942	-3.47	-0.193439	0.874519		hsa-miR-186-3p
	292	1096	0.188	0.0205	-2.35297	-3.92	-0.195635	0.873188		hsa-miR-3141
	293	1393	0.252	0.0461	-2.01851	-4.612	-0.196606	0.872601		hsa-miR-4507
	294	1779	0.228	0.034	-2.14909	-4.353	-0.198121	0.871685		hsa-miR-744-5p
	295	1016	0.00085	5.71e-06	-4.78433	3.636	-0.19832	0.871565		hsa-miR-373-3p
	296	1718	0.233	0.0379	-2.10262	-4.447	-0.200599	0.870189		hsa-miR-150-5p
	297	720	0.182	0.0179	-2.405	-3.804	-0.201601	0.869585		hsa-miR-5571-3p
	298	1335	0.133	0.00863	-2.67723	-3.16	-0.204413	0.867892		hsa-miR-3136-5p
	299	1479	0.193	0.0215	-2.33404	-3.962	-0.206712	0.86651		hsa-miR-196a-3p
	300	405	0.159	0.012	-2.55724	-3.451	-0.209126	0.865061		hsa-miR-3910
	301	986	0.0288	0.000392	-3.66506	-0.34	-0.214178	0.862037		hsa-miR-125b-1-3p
	302	768	0.182	0.0179	-2.4057	-3.802	-0.224681	0.855784		hsa-miR-326
	303	1502	0.0547	0.00144	-3.27454	-1.54	-0.22491	0.855648		hsa-miR-362-5p
	304	1640	0.233	0.0386	-2.09485	-4.463	-0.225874	0.855077		hsa-miR-3173-5p
	305	392	0.21	0.0282	-2.22508	-4.196	-0.228222	0.853686		hsa-miR-3621
	306	406	0.185	0.0194	-2.37532	-3.871	-0.237361	0.848296		hsa-miR-3921
	307	1477	0.243	0.044	-2.0389	-4.573	-0.238845	0.847423		hsa-miR-150-3p
	308	754	0.0451	0.00104	-3.37591	-1.239	-0.254956	0.838013		hsa-miR-216b
	309	1481	0.0729	0.00275	-3.06817	-2.13	-0.257627	0.836463		hsa-miR-199b-5p
	310	1720	0.0975	0.00455	-2.90081	-2.586	-0.267876	0.830541		hsa-miR-152
	311	994	0.143	0.00961	-2.63841	-3.255	-0.27114	0.828664		hsa-miR-181a-5p
	312	1708	0.241	0.0426	-2.05243	-4.546	-0.284028	0.821295		hsa-let-7e-5p
	313	1480	0.102	0.00557	-2.83161	-2.767	-0.290826	0.817434		hsa-miR-197-3p
	314	1638	0.21	0.0271	-2.24221	-4.16	-0.292153	0.816682	1.22447	hsa-miR-4538
	315	1853	0.18	0.0162	-2.44472	-3.714	-0.298201	0.813266	1.22961	hsa-miR-3656
	316	414	0.0449	0.000998	-3.38756	-1.204	-0.302012	0.81112	1.23286	hsa-miR-4473
	317	1392	0.224	0.0327	-2.1647	-4.321	-0.321152	0.80043	1.24933	hsa-miR-4497
	318	79	0.21	0.0282	-2.22641	-4.193	-0.321295	0.800351	1.24945	hsa-miR-663a
	319	171	0.0932	0.00417	-2.92958	-2.509	-0.325517	0.798012	1.25311	hsa-miR-378h
	320	499	0.228	0.0355	-2.13004	-4.392	-0.328015	0.796632	1.25529	hsa-miR-130b-3p
	321	1464	0.232	0.0373	-2.1098	-4.433	-0.335563	0.792475	1.26187	hsa-let-7b-5p
	322	1518	0.00812	7.97e-05	-4.10865	1.147	-0.336885	0.791749	1.26303	hsa-miR-518d-3p
	323	349	0.0449	0.000991	-3.3895	-1.198	-0.340588	0.789719	1.26627	hsa-miR-1972
	324	1630	0.112	0.00647	-2.7792	-2.903	-0.346576	0.786448	1.27154	hsa-miR-4532
	325	830	0.18	0.0169	-2.42725	-3.754	-0.352578	0.783183	1.27684	hsa-miR-1268a
	326	1260	0.0641	0.00212	-3.15222	-1.894	-0.353965	0.782431	1.27807	hsa-miR-374b-3p
	327	1476	0.04	0.000809	-3.45114	-1.011	-0.355498	0.7816	1.27943	hsa-miR-149-3p
	328	1841	0.102	0.0053	-2.84831	-2.724	-0.369291	0.774163	1.29172	hsa-miR-320a
	329	930	0.241	0.0417	-2.06227	-4.527	-0.379794	0.768547	1.30116	hsa-miR-4728-5p
	330	1463	0.256	0.048	-2.00094	-4.646	-0.387073	0.764679	1.30774	hsa-let-7a-5p
	331	1816	0.04	0.000775	-3.4639	-0.972	-0.391019	0.762591	1.31132	hsa-miR-548h-5p
	332	1381	0.234	0.0389	-2.09196	-4.468	-0.412241	0.751455	1.33075	hsa-miR-4459
	333	1868	0.00324	2.51e-05	-4.41223	2.234	-0.423296	0.745719	1.34099	hsa-miR-4488
	334	95	0.216	0.0303	-2.19566	-4.258	-0.429733	0.742399	1.34698	hsa-miR-1273g-3p
	335	1343	0.161	0.0126	-2.53946	-3.493	-0.43192	0.741275	1.34903	hsa-miR-3196
	336	1050	0.1	0.00503	-2.86646	-2.676	-0.466652	0.723642	1.3819	hsa-miR-638
	337	1544	1.02e-06	4.75e-09	-6.39256	10.42	-0.525778	0.694584	1.43971	hsa-miR-942
	338	1170	0.0641	0.00207	-3.15937	-1.874	-0.536699	0.689346	1.45065	hsa-miR-4716-5p
	339	1736	0.0122	0.000138	-3.95876	0.63	-0.572799	0.672311	1.48741	hsa-miR-29a-5p
	340	1000	0.256	0.0481	-2.00051	-4.646	-0.600924	0.659332	1.51669	hsa-miR-21-5p
	341	1799	0.0288	0.000376	-3.67732	-0.301	-0.661996	0.632003	1.58227	hsa-miR-1234
	342	962	0.18	0.0163	-2.44218	-3.72	-0.714627	0.609363	1.64106	hsa-miR-5100
	343	361	0.102	0.00541	-2.84141	-2.742	-0.823999	0.564874	1.77031	hsa-miR-2861
	344	954	0.0728	0.00263	-3.0821	-2.092	-0.997972	0.500703	1.99719	hsa-miR-5196-5p
	No	ID	adj.P.Val	P.Value	t	B	logFC	FC	FC	miRNA_ID	notes
	1	758	0.00119	8.63e-06	-4.68211	3.244	-1.04417	0.484923	2.06218	hsa-miR-22-3p	downregulated
	2	1235	2.16e-06	1.11e-08	-6.20984	9.601	-1.12794	0.457569	2.18546	hsa-miR-17-3p	downregulated
	3	537	6.92e-06	3.93e-08	-5.93531	8.39	-1.34319	0.394148	2.53712	hsa-miR-494	downregulated
	4	1749	2.15e-09	7.78e-12	-7.71548	16.603	-1.65007	0.318626	3.13848	hsa-miR-451a	downregulated
	5	1252	1.87e-08	7.72e-11	-7.25093	14.389	-1.67777	0.312566	3.19933	hsa-miR-30b-3p	downregulated
	6	1233	7.89e-13	1.63e-15	-9.38612	24.782	-1.99566	0.250753	3.98799	hsa-miR-16-5p	downregulated
	7	1089	6.03e-14	6.23e-17	-10.0218	27.931	-2.19919	0.217759	4.59222	hsa-miR-720	downregulated
	8	1663	1.72e-13	2.66e-16	-9.7391	26.53	-2.44917	0.183116	5.46103	hsa-miR-451b	downregulated
