# Supplementary material for: Integrative bioinformatics analysis reveals miR-494 and its target genes as predictive biomarkers of trastuzumab-resistant breast cancer
Source: J Egypt Natl Canc Inst. 2020 Apr 3;32:16. doi: 10.1186/s43046-020-00028-2 (PMC13317115; doi:10.1186/s43046-020-00028-2)
Supplement: Supplementary file 3 — Additional file 3: Table S2. DEGs from GSE75669. [file 43046_2020_28_MOESM3_ESM.xlsx]

## Sheet: analysis GSE75669
Supplementary Table 2. DEGs from GSE75669
No	ID	adj.P.Val	P.Value	t	B	logFC	miRNA_ID	Notes
1	10045	0.6613	0.0172211	3.73329	-2.61897	11.7573	hsa-miR-644	upregulated
2	369	0.4762	0.0108595	4.24804	-2.20957	11.5509	hsa-miR-222*	upregulated
3	2766	0.1369	0.0024175	6.27895	-1.01855	10.7272	hsa-miR-150	upregulated
4	10529	0.1005	0.0015653	6.99214	-0.72368	10.5905	hsa-miR-609	upregulated
5	9037	0.1218	0.0020659	6.52931	-0.90913	10.574	hsa-miR-27a*	upregulated
6	10611	0.0405	0.0001524	12.1948	0.43366	10.5257	hsa-miR-218-2*	upregulated
7	15188	0.1619	0.0029516	5.97245	-1.16202	10.3403	hsa-miR-662	upregulated
8	12003	0.0937	0.0013925	7.19553	-0.64853	10.3076	hsa-miR-215	upregulated
9	3898	0.9838	0.0328064	3.07885	-3.21467	10.2666	hsa-miR-217	upregulated
10	14136	0.2078	0.0039594	5.54369	-1.38197	10.2483	hsa-miR-98	upregulated
11	4363	0.0454	0.0003919	9.76217	0.04896	10.1652	hsa-miR-593	upregulated
12	14092	0.23	0.0044818	5.37033	-1.47781	10.1605	hsa-miR-542-3p	upregulated
13	5428	0.1995	0.0037761	5.61116	-1.34578	10.1315	hsa-miR-411*	upregulated
14	7833	0.0568	0.0006421	8.67778	-0.19724	10.1215	hsa-miR-373	upregulated
15	14743	0.1726	0.0031573	5.87181	-1.21155	10.1121	hsa-miR-886-3p	upregulated
16	13070	0.0592	0.0007103	8.47012	-0.25155	10.0614	hsa-miR-555	upregulated
17	9763	0.0668	0.0008766	8.05188	-0.36906	10.0392	hsa-miR-124	upregulated
18	12196	0.0675	0.0009051	7.98981	-0.38748	10.0254	hsa-miR-1228*	upregulated
19	12290	0.0405	0.0001576	12.099	0.42178	9.97837	hsa-miR-96*	upregulated
20	12360	0.0535	0.0005544	8.98833	-0.12061	9.95874	hsa-miR-214*	upregulated
21	974	0.0959	0.0014435	7.13245	-0.67144	9.93236	hsa-miR-187	upregulated
22	10819	0.338	0.0073202	4.72451	-1.87377	9.92804	hsa-miR-194	upregulated
23	12483	0.0426	0.0002662	10.697	0.21965	9.85862	hsa-miR-513b	upregulated
24	13243	0.0751	0.0010454	7.71589	-0.47205	9.8483	hsa-miR-374a	upregulated
25	14459	0.0513	0.0005184	9.13348	-0.08658	9.83243	hsa-miR-362-3p	upregulated
26	9932	0.0576	0.0006689	8.59329	-0.21903	9.80246	hsa-miR-634	upregulated
27	14873	0.0537	0.0005591	8.96989	-0.12502	9.8013	hsa-miR-518d-3p	upregulated
28	6087	0.2407	0.0047547	5.28916	-1.52412	9.78954	hsa-miR-543	upregulated
29	12524	0.0703	0.0009604	7.87611	-0.42193	9.78071	hsa-miR-604	upregulated
30	13636	0.0497	0.0004779	9.31223	-0.04614	9.7429	hsa-miR-583	upregulated
31	7577	0.2819	0.0058004	5.02306	-1.68276	9.72623	hsa-miR-455-5p	upregulated
32	12816	0.23	0.0044987	5.36515	-1.48073	9.71669	hsa-miR-335	upregulated
33	5996	0.0685	0.0009224	7.95338	-0.39842	9.71341	hsa-miR-149	upregulated
34	13974	0.0624	0.0007971	8.23853	-0.31522	9.7074	hsa-miR-153	upregulated
35	11930	0.059	0.0007007	8.49786	-0.24415	9.70398	hsa-miR-425*	upregulated
36	10737	0.222	0.0042726	5.43668	-1.44063	9.69861	hsa-miR-155*	upregulated
37	695	0.0568	0.0006411	8.68116	-0.19638	9.69217	hsa-miR-23a*	upregulated
38	4406	0.0405	0.0001024	13.3834	0.56469	9.67892	hsa-miR-630	upregulated
39	10736	0.0937	0.0013979	7.18868	-0.65099	9.65936	hsa-miR-590-3p	upregulated
40	12872	0.054	0.0005857	8.87102	-0.14894	9.63296	hsa-miR-516a-5p	upregulated
41	15486	0.0425	0.0002516	10.8406	0.24307	9.62561	hsa-miR-1228	upregulated
42	7095	0.113	0.0018656	6.69628	-0.83981	9.62535	hsa-miR-567	upregulated
43	9850	0.0405	5.61e-05	15.3921	0.73174	9.58726	hsa-miR-581	upregulated
44	11937	0.0427	0.0002968	10.4256	0.17349	9.57438	hsa-miR-523	upregulated
45	13303	0.0454	0.0004004	9.71261	0.03893	9.56441	hsa-miR-568	upregulated
46	11060	0.0499	0.0004957	9.23161	-0.06418	9.56322	hsa-miR-421	upregulated
47	13267	0.0405	0.0001542	12.1616	0.42957	9.55358	hsa-miR-145	upregulated
48	2791	0.0405	6.43e-05	14.9129	0.69693	9.53362	hsa-miR-875-5p	upregulated
49	12235	0.1249	0.0021259	6.48312	-0.92882	9.52905	hsa-miR-7-2*	upregulated
50	14937	0.0784	0.0011005	7.62038	-0.50283	9.5141	hsa-miR-144*	upregulated
51	8979	0.0405	0.0001546	12.1535	0.42857	9.49513	hsa-miR-331-3p	upregulated
52	7382	0.0427	0.0002959	10.4332	0.17482	9.48882	hsa-miR-187*	upregulated
53	10654	0.0522	0.0005368	9.05758	-0.10424	9.47511	hsa-miR-199a-3p	upregulated
54	9205	0.1258	0.0021568	6.45993	-0.93879	9.46495	hsa-miR-34a	upregulated
55	12454	0.0537	0.0005624	8.95744	-0.128	9.45863	hsa-miR-181c	upregulated
56	14941	0.0857	0.0012251	7.42403	-0.56834	9.45044	hsa-miR-133a	upregulated
57	4845	0.0405	0.0001672	11.9338	0.40075	9.44276	hsa-miR-106b	upregulated
58	13406	0.0405	0.0001868	11.6265	0.35982	9.44214	hsa-miR-503	upregulated
59	14355	0.0405	0.0001223	12.8384	0.50818	9.43903	hsa-miR-1227	upregulated
60	10653	0.0751	0.0010494	7.70872	-0.47433	9.42872	hsa-miR-155*	upregulated
61	12146	0.0427	0.0003374	10.1146	0.11728	9.41481	hsa-miR-130a	upregulated
62	6875	0.1421	0.0025358	6.20442	-1.05244	9.41302	hsa-miR-562	upregulated
63	15361	0.069	0.0009335	7.93051	-0.40533	9.41254	hsa-miR-577	upregulated
64	7489	0.0751	0.0010471	7.71286	-0.47301	9.4093	hsa-let-7e	upregulated
65	9912	0.1121	0.0018304	6.72786	-0.82702	9.40403	hsa-miR-502-5p	upregulated
66	6632	0.0437	0.0003556	9.9895	0.09361	9.40086	hsa-let-7b	upregulated
67	9842	0.0808	0.0011498	7.53965	-0.5294	9.39025	hsa-miR-200a*	upregulated
68	12059	0.1759	0.003229	5.83858	-1.22819	9.38317	hsa-miR-337-5p	upregulated
69	7061	0.0421	0.0002409	10.9522	0.26078	9.37617	hsa-miR-199a-5p	upregulated
70	7482	0.0668	0.0008784	8.04786	-0.37024	9.37204	hsa-miR-1224-5p	upregulated
71	8591	0.0405	0.0001868	11.6264	0.35981	9.33894	hsa-miR-181b	upregulated
72	4012	0.0405	6.81e-05	14.7132	0.68158	9.33177	hsa-miR-650	upregulated
73	11371	0.0635	0.0008147	8.19542	-0.32745	9.32903	hsa-miR-214*	upregulated
74	4057	0.0405	0.0002062	11.3604	0.32232	9.32569	hsa-miR-490-5p	upregulated
75	9106	0.0488	0.0004607	9.39369	-0.02822	9.32036	hsa-miR-224	upregulated
76	15350	0.0499	0.000492	9.24773	-0.06055	9.26756	hsa-miR-621	upregulated
77	7377	0.0405	0.0001111	13.1299	0.53911	9.25745	hsa-miR-219-1-3p	upregulated
78	7134	0.0405	0.0001336	12.5767	0.47897	9.22815	hsa-miR-32*	upregulated
79	2411	0.0405	0.0001814	11.707	0.37078	9.21672	hsa-miR-30a	upregulated
80	696	0.0405	7.73e-05	14.29	0.64728	9.21665	hsa-miR-28-5p	upregulated
81	11768	0.0405	0.0001844	11.662	0.36468	9.21271	hsa-miR-149*	upregulated
82	8922	0.0427	0.000306	10.3514	0.1604	9.20968	hsa-let-7a*	upregulated
83	13518	0.0405	0.00013	12.6576	0.48815	9.20935	hsa-miR-30b	upregulated
84	6793	0.1021	0.0016088	6.94516	-0.74157	9.20199	hsa-miR-99a*	upregulated
85	12970	0.0405	0.0001915	11.5595	0.35056	9.18686	hsa-miR-1225-5p	upregulated
86	2739	0.0445	0.0003758	9.85965	0.06837	9.18219	hsa-miR-145*	upregulated
87	8247	0.0614	0.0007738	8.29774	-0.29862	9.1766	hsa-miR-342-3p	upregulated
88	9294	0.0405	0.0001595	12.0665	0.4177	9.17383	hsa-miR-10b*	upregulated
89	2688	0.0405	0.0001635	11.9961	0.40876	9.17191	hsa-miR-525-3p	upregulated
90	9990	0.0405	9.46e-05	13.6329	0.58875	9.16778	hsa-miR-147	upregulated
91	14266	0.0405	0.0001318	12.6169	0.48354	9.15392	hsa-miR-373*	upregulated
92	15341	0.2376	0.004664	5.31551	-1.50898	9.15015	hsa-miR-488	upregulated
93	12442	0.0405	0.0001661	11.9522	0.40314	9.12593	hsa-miR-593*	upregulated
94	8668	0.0405	0.0002123	11.2824	0.31094	9.12012	hsa-miR-606	upregulated
95	8308	0.0405	6.8e-05	14.719	0.68203	9.11469	hsa-miR-519c-3p	upregulated
96	8798	0.5278	0.0124028	4.09526	-2.32583	9.11372	hsa-miR-132	upregulated
97	7737	0.0427	0.0002902	10.4818	0.18326	9.11294	hsa-miR-631	upregulated
98	13736	0.0427	0.0003075	10.3392	0.15823	9.11288	hsa-miR-768-5p_v11.0	upregulated
99	315	0.9942	0.0371188	2.96089	-3.33109	9.11097	hsa-miR-30e	upregulated
100	8164	0.1616	0.0029362	5.9803	-1.15821	9.10886	hsa-miR-626	upregulated
101	6468	0.0443	0.0003686	9.90516	0.0773	9.1026	hsa-miR-875-5p	upregulated
102	6704	0.0405	0.0001047	13.314	0.55781	9.09299	hsa-miR-454*	upregulated
103	9775	0.0405	7.65e-05	14.3226	0.65001	9.07537	hsa-miR-18b	upregulated
104	9588	0.0405	9.83e-05	13.5099	0.57703	9.07318	hsa-miR-152	upregulated
105	5215	0.0449	0.0003854	9.80083	0.0567	9.06843	hsa-miR-27b	upregulated
106	13696	0.0444	0.0003718	9.88435	0.07322	9.06538	hsa-miR-549	upregulated
107	10758	0.0405	0.000105	13.3055	0.55695	9.05322	hsa-miR-299-5p	upregulated
108	11019	0.0433	0.0003489	10.0344	0.10218	9.0431	hsa-miR-496	upregulated
109	699	0.0405	9.67e-05	13.5622	0.58205	9.03777	hsa-miR-9	upregulated
110	6786	0.0427	0.0003021	10.3823	0.16588	9.0377	hsa-miR-330-5p	upregulated
111	5689	0.0405	0.0002179	11.2135	0.30074	9.0368	hsa-miR-708	upregulated
112	14036	0.0405	9.97e-05	13.4671	0.57288	9.03435	hsa-miR-1234	upregulated
113	6297	0.0427	0.0003127	10.2982	0.15091	9.03177	hsa-miR-143	upregulated
114	3639	0.0405	0.0001537	12.1712	0.43075	9.01078	hsa-miR-545	upregulated
115	6790	0.0517	0.0005282	9.09266	-0.09604	8.9996	hsa-miR-603	upregulated
116	8655	0.0405	8.34e-05	14.0392	0.62573	8.99028	hsa-miR-30a*	upregulated
117	11297	0.0427	0.0003363	10.1222	0.1187	8.98467	hsa-miR-644	upregulated
118	15289	0.0405	0.000206	11.3623	0.32259	8.97518	hsa-miR-1236	upregulated
119	13052	0.0405	0.0001111	13.1294	0.53906	8.97252	hsa-miR-135a*	upregulated
120	14376	0.0405	8.13e-05	14.1234	0.63307	8.96449	hsa-miR-525-3p	upregulated
121	13482	0.0405	9.89e-05	13.4916	0.57526	8.95604	hsa-miR-607	upregulated
122	10655	0.2636	0.0053738	5.12409	-1.62128	8.94875	hsa-miR-454*	upregulated
123	3668	0.0669	0.0008853	8.03269	-0.37473	8.94753	hsa-miR-769-3p	upregulated
124	10573	0.0427	0.0003248	10.2059	0.13416	8.94526	hsa-miR-208a	upregulated
125	12613	0.0454	0.0003998	9.71561	0.03954	8.94349	hsa-miR-218	upregulated
126	8234	0.0405	0.000154	12.165	0.42999	8.93815	hsa-miR-125b-1*	upregulated
127	892	0.0488	0.0004615	9.3899	-0.02905	8.93713	hsa-miR-107	upregulated
128	7265	0.206	0.0039128	5.56048	-1.3729	8.92436	hsa-miR-550	upregulated
129	11161	0.0576	0.0006694	8.59174	-0.21943	8.91864	hsa-miR-551a	upregulated
130	6258	0.0405	0.0001419	12.4	0.45841	8.90614	hsa-miR-137	upregulated
131	9830	0.119	0.0020025	6.58002	-0.88778	8.90182	hsa-miR-595	upregulated
132	11132	0.0405	0.0002051	11.3741	0.32429	8.90168	hsa-miR-551b	upregulated
133	12143	0.0654	0.0008518	8.10775	-0.3527	8.8923	hsa-miR-889	upregulated
134	10180	0.0405	0.0001543	12.1597	0.42934	8.88876	hsa-miR-585	upregulated
135	9062	0.0592	0.0007108	8.46887	-0.25188	8.88844	hsa-miR-206	upregulated
136	5346	0.0405	0.0001843	11.6637	0.36491	8.86187	hsa-miR-760	upregulated
137	5530	0.0788	0.0011117	7.60155	-0.50898	8.85897	hsa-miR-140-5p	upregulated
138	11207	0.0405	0.0001711	11.8693	0.39237	8.84908	hsa-miR-874	upregulated
139	3779	0.0405	0.000139	12.4597	0.46543	8.83141	hsa-miR-631	upregulated
140	12888	0.0427	0.0002873	10.5065	0.18753	8.83101	hsa-miR-657	upregulated
141	6078	0.0405	8.34e-05	14.0382	0.62564	8.82707	hsa-miR-629*	upregulated
142	6573	0.1529	0.0027589	6.07468	-1.11295	8.81134	hsa-miR-708*	upregulated
143	13727	0.0405	0.0001713	11.8657	0.39189	8.80791	hsa-miR-369-5p	upregulated
144	1681	0.0405	0.0001058	13.2821	0.5546	8.80462	hsa-miR-422a	upregulated
145	5941	0.2942	0.0062046	4.93524	-1.73747	8.80192	hsa-miR-374b*	upregulated
146	10540	0.0405	0.0001928	11.541	0.34798	8.78751	hsa-miR-645	upregulated
147	12871	0.3102	0.0066589	4.84436	-1.79537	8.77627	hsa-miR-548b-5p	upregulated
148	2709	0.0427	0.0002822	10.5512	0.19517	8.77356	hsa-miR-409-3p	upregulated
149	9595	0.0405	7.52e-05	14.3788	0.65468	8.76222	hsa-miR-135b	upregulated
150	7445	0.0405	0.0001188	12.9275	0.51782	8.75383	hsa-miR-200a*	upregulated
151	9446	0.0405	0.0001293	12.6728	0.48986	8.74435	hsa-miR-219-2-3p	upregulated
152	1806	0.0405	9.77e-05	13.5302	0.57898	8.74338	hsa-miR-380	upregulated
153	11376	0.0405	0.00014	12.4387	0.46298	8.7423	hsa-miR-200a	upregulated
154	8473	0.0499	0.0004886	9.26328	-0.05705	8.73235	hsa-miR-214	upregulated
155	4880	0.0405	0.0002136	11.2664	0.30859	8.71553	hsa-miR-34c-3p	upregulated
156	11832	0.0437	0.0003581	9.97315	0.09047	8.70933	hsa-miR-581	upregulated
157	7514	0.0405	0.0001309	12.6373	0.48586	8.69663	hsa-miR-517c	upregulated
158	11293	0.0405	0.0001732	11.8341	0.38774	8.68746	hsa-miR-422a	upregulated
159	11243	0.0409	0.0002259	11.1195	0.28661	8.6862	hsa-miR-518f*	upregulated
160	9708	0.0405	0.0002145	11.2556	0.307	8.66941	hsa-miR-129*	upregulated
161	11400	0.0427	0.0003413	10.0868	0.11208	8.63056	hsa-miR-891b	upregulated
162	7049	0.0427	0.0003342	10.1375	0.12155	8.62115	hsa-miR-766	upregulated
163	10408	0.0425	0.0002501	10.856	0.24554	8.61538	hsa-miR-517c	upregulated
164	7099	0.0427	0.0002984	10.4125	0.1712	8.61323	hsa-let-7b	upregulated
165	8391	0.0869	0.0012531	7.38327	-0.58232	8.61169	hsa-miR-580	upregulated
166	8951	0.0405	0.0001507	12.2274	0.43766	8.59809	hsa-miR-520c-3p	upregulated
167	3139	0.0425	0.0002603	10.7537	0.22898	8.59729	hsa-miR-193a-5p	upregulated
168	10764	0.0894	0.0013001	7.3173	-0.60525	8.59326	hsa-miR-494	upregulated
169	10326	0.0585	0.0006913	8.52567	-0.23677	8.5904	hsa-miR-567	upregulated
170	12525	0.1807	0.00334	5.78887	-1.25332	8.56944	hsa-miR-19a	upregulated
171	4770	0.1183	0.0019833	6.59569	-0.88124	8.56556	hsa-miR-519e*	upregulated
172	15081	0.0405	0.0001019	13.3981	0.56614	8.52919	hsa-miR-26a	upregulated
173	8789	0.0584	0.0006821	8.55291	-0.22959	8.52593	hsa-miR-1231	upregulated
174	1997	0.6197	0.0157363	3.83064	-2.53764	8.49583	hsa-miR-541*	upregulated
175	13753	0.0608	0.0007384	8.39157	-0.27277	8.49541	hsa-miR-517a	upregulated
176	8660	0.0405	8.04e-05	14.1578	0.63603	8.46753	hsa-miR-155	upregulated
177	6486	0.5923	0.0148232	3.89603	-2.48405	8.46561	hsa-miR-493*	upregulated
178	6361	0.0956	0.0014323	7.14606	-0.66647	8.46438	hsa-miR-377	upregulated
179	3080	0.3902	0.0086745	4.51506	-2.01652	8.46079	hsa-miR-492	upregulated
180	2582	0.0474	0.0004332	9.53256	0.00159	8.43222	hsa-miR-526b	upregulated
181	9226	0.0906	0.0013357	7.26919	-0.6222	8.39583	hsa-miR-7	upregulated
182	8710	0.1461	0.0026253	6.15077	-1.07723	8.37766	hsa-miR-577	upregulated
183	11576	0.0992	0.0015317	7.02952	-0.70959	8.21527	hsa-miR-339-3p	upregulated
184	12898	0.0614	0.000773	8.29959	-0.2981	8.19819	hsa-miR-539	upregulated
185	12429	0.3912	0.0087209	4.50859	-2.02105	8.17401	hsa-miR-622	upregulated
186	494	0.0425	0.0002614	10.7428	0.2272	8.10481	hsa-miR-488	upregulated
187	13810	0.3528	0.0077981	4.64568	-1.92663	8.0594	hsa-miR-517c	upregulated
188	8769	0.1434	0.0025685	6.18456	-1.06158	7.97625	hsa-miR-513a-3p	upregulated
189	7935	0.5412	0.0128934	4.05136	-2.36005	7.89891	hsa-miR-19b-2*	upregulated
190	13077	0.4887	0.0113618	4.19564	-2.24896	7.76552	hsa-miR-210	upregulated
191	7383	0.2912	0.0061038	4.95648	-1.72413	7.69265	hsa-miR-376a	upregulated
192	5566	0.9638	0.0318318	3.10799	-3.18633	2.81986	hsa-miR-574-3p	upregulated
193	10271	0.6547	0.0170077	3.74666	-2.60769	2.69844	hsa-miR-425	upregulated
194	465	0.8184	0.0238075	3.3958	-2.91547	2.64908	hsa-miR-877	upregulated
195	1860	0.8152	0.0236628	3.40198	-2.90983	2.55177	hsa-miR-16-1*	upregulated
196	1575	0.9258	0.0296971	3.17558	-3.12124	2.51421	hsa-miR-545*	upregulated
197	7647	0.9502	0.0311068	3.13034	-3.1647	2.45303	hsa-miR-107	upregulated
198	7102	0.9942	0.0490837	2.70162	-3.59621	2.14218	hsa-miR-590-5p	upregulated
199	2973	0.9942	0.0429299	2.82467	-3.46885	2.06676	hsa-miR-127-3p	upregulated
200	4935	0.9942	0.0468383	2.74438	-3.55164	2.01057	hsa-miR-548c-5p	upregulated
201	8566	0.9942	0.0386979	2.92158	-3.37048	1.99534	hsa-miR-99b*	upregulated
202	15482	0.9942	0.0481508	2.71911	-3.57794	1.92925	hsa-miR-95	upregulated
203	3021	0.9942	0.0465642	2.74976	-3.54606	1.76197	hsa-miR-300	upregulated
204	2080	0.9942	0.041375	2.85895	-3.43385	1.71007	hsa-miR-125b-2*	upregulated
No	ID	adj.P.Val	P.Value	t	B	logFC	miRNA_ID	Notes
1	13763	0.9942	0.0446565	-2.78821	-3.50629	-1.73568	hsa-miR-15b	downregulated
2	9971	0.9942	0.043615	-2.81001	-3.48388	-1.764	hsa-miR-657	downregulated
3	9431	0.9942	0.0438335	-2.80539	-3.48862	-1.80648	hsa-miR-335	downregulated
4	11185	0.9942	0.0362519	-2.98329	-3.30877	-1.81197	hsa-miR-376c	downregulated
5	12713	0.9942	0.0420158	-2.84465	-3.44842	-1.86478	hsa-miR-518b	downregulated
6	8144	0.9942	0.04883	-2.70634	-3.59127	-1.87036	hsa-miR-412	downregulated
7	12295	0.9942	0.0419503	-2.8461	-3.44694	-1.87703	hsa-miR-885-5p	downregulated
8	11210	0.9502	0.0313222	-3.12364	-3.17117	-1.88798	hsa-miR-628-3p	downregulated
9	12079	0.9923	0.0334039	-3.06148	-3.23165	-1.89953	hsa-let-7c	downregulated
10	8987	0.9942	0.0396603	-2.89851	-3.39374	-1.92618	hsa-miR-425*	downregulated
11	7550	0.9149	0.0289404	-3.20089	-3.09709	-1.93452	hsa-miR-744	downregulated
12	10075	0.9942	0.0387216	-2.921	-3.37106	-1.96157	hsa-miR-1224-3p	downregulated
13	12928	0.9502	0.0310265	-3.13286	-3.16227	-1.96447	hsa-miR-499-5p	downregulated
14	13878	0.9942	0.0357185	-2.99739	-3.29478	-1.98013	hsa-miR-143	downregulated
15	14381	0.8947	0.0278463	-3.23889	-3.06109	-1.98115	hsa-miR-627	downregulated
16	6622	0.9502	0.0312014	-3.12739	-3.16755	-1.98147	hsa-miR-138-1*	downregulated
17	12605	0.9942	0.0386021	-2.92391	-3.36814	-1.98339	hsa-miR-886-5p	downregulated
18	785	0.8813	0.0272511	-3.26029	-3.04094	-2.0028	hsa-miR-885-3p	downregulated
19	3910	0.9942	0.0350074	-3.01656	-3.27581	-2.00685	hsa-miR-20a	downregulated
20	10245	0.9942	0.0408615	-2.8706	-3.42201	-2.00926	hsa-miR-9	downregulated
21	8579	0.9942	0.0427353	-2.82888	-3.46453	-2.03184	hsa-miR-212	downregulated
22	15406	0.9942	0.0439724	-2.80246	-3.49163	-2.0467	hsa-miR-181a	downregulated
23	6350	0.9464	0.0307758	-3.14075	-3.15467	-2.04898	hsa-miR-486-5p	downregulated
24	12588	0.8667	0.0261155	-3.30267	-3.00131	-2.06035	hsa-miR-203	downregulated
25	10122	0.9942	0.0447662	-2.78595	-3.50862	-2.06819	hsa-miR-564	downregulated
26	10053	0.973	0.0321987	-3.0969	-3.19709	-2.07296	hsa-miR-568	downregulated
27	10840	0.8135	0.0235629	-3.40628	-2.90592	-2.0823	hsa-miR-29b-1*	downregulated
28	4047	0.9801	0.0326198	-3.08435	-3.2093	-2.08524	hsa-miR-149	downregulated
29	2050	0.9942	0.0350343	-3.01582	-3.27654	-2.08574	hsa-miR-99a*	downregulated
30	7067	0.9942	0.0399065	-2.89271	-3.3996	-2.09372	hsa-miR-24	downregulated
31	15514	0.9942	0.0427637	-2.82826	-3.46516	-2.10575	hsa-miR-18b	downregulated
32	9375	0.9119	0.0286328	-3.21141	-3.0871	-2.11113	hsa-miR-592	downregulated
33	7460	0.9942	0.0468761	-2.74364	-3.55241	-2.11357	hsa-miR-33b*	downregulated
34	8852	0.9942	0.0390989	-2.91189	-3.38024	-2.11989	hsa-miR-142-3p	downregulated
35	13225	0.9502	0.0312614	-3.12553	-3.16935	-2.1214	hsa-miR-654-5p	downregulated
36	11670	0.7998	0.0224642	-3.45497	-2.86184	-2.12233	hsa-miR-518f*	downregulated
37	12194	0.8612	0.0257627	-3.31627	-2.98866	-2.14475	hsa-miR-142-5p	downregulated
38	12907	0.8752	0.0266677	-3.2818	-3.02078	-2.14493	hsa-miR-19b-1*	downregulated
39	13513	0.8125	0.0233624	-3.41496	-2.89802	-2.15707	hsa-miR-26a-2*	downregulated
40	6154	0.9258	0.0296566	-3.17691	-3.11996	-2.16407	hsa-miR-132	downregulated
41	6915	0.9942	0.0352436	-3.01014	-3.28215	-2.17151	hsa-miR-19a	downregulated
42	15404	0.9119	0.0287859	-3.20616	-3.09208	-2.18739	hsa-miR-142-3p	downregulated
43	8216	0.9942	0.036785	-2.96945	-3.32255	-2.18963	hsa-miR-122	downregulated
44	9429	0.9942	0.0352974	-3.00869	-3.28359	-2.21128	hsa-miR-24-2*	downregulated
45	13141	0.7266	0.0198457	-3.58319	-2.74803	-2.22037	hsa-miR-518c*	downregulated
46	9610	0.9942	0.0475181	-2.73119	-3.56535	-2.22901	hsa-miR-518f	downregulated
47	14185	0.8107	0.0231708	-3.42335	-2.89042	-2.23214	hsa-miR-548a-3p	downregulated
48	4797	0.8752	0.026663	-3.28197	-3.02061	-2.23224	hsa-miR-643	downregulated
49	7206	0.9942	0.039166	-2.91028	-3.38186	-2.23235	hsa-miR-486-3p	downregulated
50	4085	0.7387	0.020268	-3.56121	-2.76731	-2.25715	hsa-miR-758	downregulated
51	11667	0.9119	0.0285549	-3.21409	-3.08455	-2.26652	hsa-miR-424*	downregulated
52	8925	0.9308	0.0300447	-3.1642	-3.13213	-2.27071	hsa-miR-876-5p	downregulated
53	5134	0.861	0.0257043	-3.31854	-2.98655	-2.28067	hsa-miR-191*	downregulated
54	6978	0.8744	0.0264911	-3.28842	-3.01459	-2.29735	hsa-miR-129*	downregulated
55	14295	0.9119	0.0287707	-3.20668	-3.09159	-2.30368	hsa-miR-619	downregulated
56	6707	0.6712	0.0175206	-3.71485	-2.63459	-2.31217	hsa-miR-367*	downregulated
57	5718	0.9942	0.0359602	-2.99097	-3.30114	-2.31644	hsa-miR-100	downregulated
58	12112	0.9942	0.0467863	-2.7454	-3.55059	-2.33323	hsa-miR-219-5p	downregulated
59	12692	0.9942	0.0450795	-2.77953	-3.51525	-2.35163	hsa-miR-141	downregulated
60	1113	0.7911	0.0221589	-3.469	-2.84923	-2.37027	hsa-miR-199a-5p	downregulated
61	3431	0.7004	0.0185942	-3.65166	-2.68861	-2.37041	hsa-miR-933	downregulated
62	10998	0.7145	0.019378	-3.60817	-2.72624	-2.3774	hsa-miR-382	downregulated
63	15532	0.7182	0.0195289	-3.60003	-2.73333	-2.37875	hsa-miR-557	downregulated
64	1591	0.9942	0.0365307	-2.97602	-3.316	-2.39596	hsa-miR-34b*	downregulated
65	11788	0.9942	0.0378349	-2.94283	-3.34915	-2.40727	hsa-miR-135a	downregulated
66	12167	0.9777	0.0324163	-3.09039	-3.20342	-2.42849	hsa-miR-633	downregulated
67	15034	0.9942	0.0409298	-2.86904	-3.42359	-2.43316	hsa-miR-643	downregulated
68	1118	0.9942	0.0345734	-3.02848	-3.26405	-2.43688	hsa-miR-653	downregulated
69	7798	0.7744	0.021594	-3.49556	-2.82546	-2.47035	hsa-miR-345	downregulated
70	14349	0.7009	0.0187864	-3.6408	-2.69797	-2.47346	hsa-miR-616*	downregulated
71	14201	0.7532	0.0207621	-3.53618	-2.78938	-2.48066	hsa-miR-146b-5p	downregulated
72	13178	0.8752	0.0268126	-3.27641	-3.02582	-2.49341	hsa-miR-487b	downregulated
73	7593	0.6448	0.0166286	-3.77091	-2.58732	-2.50433	hsa-miR-188-3p	downregulated
74	9892	0.5613	0.0136293	-3.98908	-2.40922	-2.50996	hsa-miR-621	downregulated
75	9281	0.9502	0.0310755	-3.13132	-3.16376	-2.52112	hsa-miR-26a-1*	downregulated
76	9293	0.9942	0.0417381	-2.85082	-3.44213	-2.52259	hsa-miR-149	downregulated
77	7683	0.8281	0.024299	-3.37511	-2.93439	-2.54909	hsa-miR-373	downregulated
78	12966	0.9346	0.0302736	-3.15679	-3.13924	-2.55178	hsa-let-7f	downregulated
79	12945	0.8813	0.0272136	-3.26165	-3.03965	-2.56279	hsa-miR-30d	downregulated
80	12298	0.5887	0.0146587	-3.90832	-2.47407	-2.56571	hsa-miR-615-3p	downregulated
81	3831	0.9942	0.0475	-2.73154	-3.56499	-2.57447	hsa-miR-558	downregulated
82	5327	0.5808	0.0143497	-3.93184	-2.45505	-2.58966	hsa-miR-192	downregulated
83	13491	0.833	0.0244983	-3.36686	-2.94196	-2.62694	hsa-miR-598	downregulated
84	1772	0.6778	0.0177792	-3.69922	-2.64788	-2.62771	hsa-miR-631	downregulated
85	12656	0.9942	0.0405795	-2.87707	-3.41544	-2.63495	hsa-miR-100	downregulated
86	13819	0.9942	0.0340024	-3.04443	-3.24836	-2.63958	hsa-miR-330-5p	downregulated
87	8303	0.9942	0.037213	-2.95849	-3.33348	-2.64366	hsa-miR-18b*	downregulated
88	1352	0.9308	0.0300935	-3.16261	-3.13365	-2.64735	hsa-miR-376a*	downregulated
89	12847	0.8752	0.0268221	-3.27605	-3.02615	-2.65109	hsa-miR-147b	downregulated
90	7312	0.9942	0.0341601	-3.03999	-3.25272	-2.65425	hsa-miR-142-3p	downregulated
91	8464	0.9942	0.0490101	-2.70299	-3.59478	-2.658	hsa-miR-665	downregulated
92	6378	0.9942	0.0343735	-3.03403	-3.25859	-2.66615	hsa-miR-630	downregulated
93	10921	0.6081	0.0152956	-3.86162	-2.51215	-2.67697	hsa-miR-513a-5p	downregulated
94	14305	0.8656	0.0259509	-3.30898	-2.99543	-2.68102	hsa-miR-30c-1*	downregulated
95	7637	0.6425	0.016527	-3.77752	-2.58179	-2.69186	hsa-miR-220a	downregulated
96	14222	0.9942	0.043286	-2.81701	-3.47669	-2.69378	hsa-miR-126*	downregulated
97	9759	0.9942	0.0362539	-2.98324	-3.30882	-2.7101	hsa-miR-590-3p	downregulated
98	6251	0.577	0.0142197	-3.94191	-2.44694	-2.73482	hsa-let-7b	downregulated
99	13336	0.8276	0.024233	-3.37786	-2.93187	-2.75662	hsa-miR-629*	downregulated
100	8506	0.8918	0.0276988	-3.24414	-3.05614	-2.7649	hsa-miR-138-1*	downregulated
101	7555	0.6203	0.015798	-3.82638	-2.54116	-2.76547	hsa-miR-595	downregulated
102	9211	0.9942	0.0433146	-2.8164	-3.47731	-2.7682	hsa-miR-939	downregulated
103	7686	0.9942	0.0349412	-3.01837	-3.27403	-2.76962	hsa-miR-801_v10.1	downregulated
104	11962	0.9942	0.047355	-2.73434	-3.56208	-2.78809	hsa-miR-593*	downregulated
105	6838	0.9942	0.0466278	-2.74851	-3.54736	-2.79599	hsa-miR-139-3p	downregulated
106	13145	0.7119	0.0191714	-3.61943	-2.71647	-2.81609	hsa-miR-296-5p	downregulated
107	4777	0.9942	0.0337462	-3.05168	-3.24124	-2.82166	hsa-miR-656	downregulated
108	10445	0.8958	0.0279362	-3.2357	-3.0641	-2.82494	hsa-miR-517c	downregulated
109	4918	0.6197	0.0157452	-3.83002	-2.53815	-2.83572	hsa-miR-490-3p	downregulated
110	14217	0.808	0.0230422	-3.42902	-2.88527	-2.86568	hsa-miR-1226	downregulated
111	12582	0.9256	0.0294869	-3.18254	-3.11459	-2.87066	hsa-miR-381	downregulated
112	3349	0.9308	0.0299237	-3.16814	-3.12835	-2.87521	hsa-miR-924	downregulated
113	13199	0.9872	0.0331071	-3.07006	-3.22325	-2.89531	hsa-miR-24-1*	downregulated
114	9731	0.9119	0.0287098	-3.20876	-3.08961	-2.89798	hsa-miR-28-5p	downregulated
115	5655	0.5856	0.0145443	-3.91696	-2.46707	-2.89949	hsa-miR-592	downregulated
116	11565	0.585	0.0144917	-3.92096	-2.46384	-2.90567	hsa-miR-17	downregulated
117	7284	0.8444	0.0250102	-3.34602	-2.96113	-2.90578	hsa-miR-135b*	downregulated
118	12430	0.3417	0.0074215	-4.7073	-1.88522	-2.9175	hsa-miR-497*	downregulated
119	9883	0.348	0.0076028	-4.67719	-1.90537	-2.92942	hsa-miR-493	downregulated
120	3346	0.8123	0.02327	-3.41899	-2.89436	-2.93357	hsa-miR-574-3p	downregulated
121	6385	0.5498	0.0132709	-4.01891	-2.38558	-2.93847	hsa-miR-758	downregulated
122	8546	0.7009	0.0187853	-3.64086	-2.69792	-2.93954	hsa-miR-924	downregulated
123	1310	0.5365	0.0127102	-4.06752	-2.34741	-2.96821	hsa-miR-541*	downregulated
124	14273	0.5498	0.0132567	-4.0201	-2.38463	-2.99006	hsa-miR-204	downregulated
125	14679	0.6274	0.0160189	-3.8113	-2.55365	-3.01013	hsa-miR-556-5p	downregulated
126	12311	0.2912	0.0060661	-4.96454	-1.71908	-3.01508	hsa-miR-767-5p	downregulated
127	13196	0.7009	0.0186644	-3.64768	-2.69204	-3.02308	hsa-miR-181b	downregulated
128	13339	0.7444	0.0204728	-3.55075	-2.77652	-3.03249	hsa-miR-324-5p	downregulated
129	12543	0.4762	0.0108526	-4.24878	-2.20902	-3.03841	hsa-miR-509-3-5p	downregulated
130	2806	0.9942	0.034512	-3.03018	-3.26238	-3.0586	hsa-miR-587	downregulated
131	12243	0.4815	0.0110967	-4.22295	-2.22837	-3.09689	hsa-miR-217	downregulated
132	15491	0.8813	0.0273159	-3.25793	-3.04315	-3.11518	hsa-miR-150*	downregulated
133	8349	0.5613	0.0136891	-3.98419	-2.41311	-3.11573	hsa-miR-646	downregulated
134	9585	0.802	0.0227202	-3.44338	-2.87229	-3.11693	hsa-miR-27a	downregulated
135	12565	0.5613	0.0136766	-3.98521	-2.41229	-3.11905	hsa-miR-526b*	downregulated
136	9336	0.2697	0.0055323	-5.08547	-1.6446	-3.12965	hsa-miR-190	downregulated
137	12648	0.2953	0.0062844	-4.91872	-1.7479	-3.13818	hsa-miR-92a-2*	downregulated
138	5866	0.2664	0.0054484	-5.10573	-1.63234	-3.17791	hsa-miR-32*	downregulated
139	4798	0.4187	0.0094399	-4.41324	-2.08864	-3.18929	hsa-miR-193a-3p	downregulated
140	14429	0.9256	0.0295139	-3.18164	-3.11544	-3.20534	hsa-miR-652	downregulated
141	15070	0.4762	0.010919	-4.24169	-2.21432	-3.20983	hsa-miR-577	downregulated
142	13711	0.2256	0.0043701	-5.40529	-1.45814	-3.21578	hsa-miR-488*	downregulated
143	15042	0.9942	0.0355821	-3.00103	-3.29117	-3.25731	hsa-miR-941	downregulated
144	9802	0.9152	0.0290077	-3.19861	-3.09926	-3.27116	hsa-miR-566	downregulated
145	7089	0.8009	0.0226248	-3.44768	-2.86841	-3.28103	hsa-miR-520a-5p	downregulated
146	12820	0.6745	0.0176497	-3.70701	-2.64124	-3.31767	hsa-miR-876-3p	downregulated
147	14914	0.4887	0.0113521	-4.19662	-2.24822	-3.31995	hsa-miR-338-5p	downregulated
148	11587	0.6197	0.0156838	-3.83427	-2.53464	-3.32888	hsa-miR-208a	downregulated
149	561	0.9942	0.0497703	-2.68899	-3.60944	-3.33311	hsa-miR-1227	downregulated
150	8334	0.5896	0.0147188	-3.90381	-2.47773	-3.34651	hsa-miR-450a	downregulated
151	2853	0.7693	0.021303	-3.50955	-2.81299	-3.35766	hsa-miR-509-3-5p	downregulated
152	8055	0.541	0.0128522	-4.05498	-2.35722	-3.38917	hsa-miR-1233	downregulated
153	14055	0.4815	0.0111037	-4.22222	-2.22892	-3.41993	hsa-miR-548c-3p	downregulated
154	9061	0.2953	0.0062598	-4.92378	-1.7447	-3.44336	hsa-miR-181d	downregulated
155	12484	0.2942	0.006203	-4.93558	-1.73726	-3.45031	hsa-miR-27a*	downregulated
156	2716	0.2204	0.0042136	-5.45612	-1.42986	-3.45314	hsa-miR-18b	downregulated
157	9084	0.808	0.0230371	-3.42925	-2.88507	-3.45581	hsa-miR-411	downregulated
158	12886	0.9942	0.0465173	-2.75068	-3.5451	-3.46588	hsa-miR-520f	downregulated
159	11439	0.2422	0.0048307	-5.26755	-1.53662	-3.47001	hsa-miR-30d*	downregulated
160	14276	0.3492	0.0076971	-4.66185	-1.9157	-3.48094	hsa-miR-873	downregulated
161	10278	0.3193	0.006876	-4.80349	-1.82184	-3.48128	hsa-miR-208b	downregulated
162	8298	0.77	0.0213733	-3.50615	-2.81602	-3.51383	hsa-miR-485-3p	downregulated
163	8551	0.181	0.0033564	-5.78169	-1.25698	-3.51961	hsa-miR-504	downregulated
164	3982	0.8029	0.0227959	-3.43998	-2.87536	-3.53487	hsa-miR-379	downregulated
165	5160	0.2473	0.0049799	-5.22626	-1.56067	-3.54639	hsa-miR-548d-3p	downregulated
166	8687	0.1915	0.003588	-5.68461	-1.30707	-3.59579	hsa-miR-146a*	downregulated
167	10667	0.2449	0.0049147	-5.24413	-1.55023	-3.5997	hsa-miR-671-3p	downregulated
168	12707	0.5335	0.0125706	-4.08003	-2.33767	-3.60312	hsa-miR-339-5p	downregulated
169	11397	0.3991	0.0089477	-4.47753	-2.04289	-3.6091	hsa-miR-181d	downregulated
170	12435	0.6366	0.0162959	-3.79273	-2.56909	-3.64009	hsa-miR-196a	downregulated
171	11483	0.8009	0.0226367	-3.44715	-2.86889	-3.64159	hsa-miR-126*	downregulated
172	11168	0.9256	0.0294096	-3.18511	-3.11213	-3.64588	hsa-miR-520g	downregulated
173	13655	0.9872	0.0329858	-3.0736	-3.2198	-3.68322	hsa-miR-575	downregulated
174	12647	0.5212	0.0122153	-4.11259	-2.31243	-3.70427	hsa-miR-567	downregulated
175	13841	0.8135	0.0235227	-3.40801	-2.90434	-3.71546	hsa-miR-574-5p	downregulated
176	1503	0.7272	0.0199073	-3.57995	-2.75087	-3.73299	hsa-miR-193a-5p	downregulated
177	5409	0.2878	0.0059416	-4.99158	-1.70223	-3.74397	hsa-miR-497*	downregulated
178	15186	0.3195	0.0068996	-4.79916	-1.82466	-3.76013	hsa-miR-143*	downregulated
179	13224	0.5957	0.0149457	-3.88699	-2.49141	-3.76836	hsa-miR-32	downregulated
180	10956	0.2419	0.0048083	-5.27388	-1.53295	-3.86029	hsa-miR-141*	downregulated
181	5356	0.9942	0.0353547	-3.00714	-3.28512	-3.89127	hsa-miR-423-3p	downregulated
182	15268	0.9942	0.036506	-2.97667	-3.31536	-3.90311	hsa-miR-30c-2*	downregulated
183	9406	0.8135	0.0235221	-3.40804	-2.90432	-4.00538	hsa-miR-148b	downregulated
184	2974	0.2214	0.0042465	-5.44523	-1.43589	-4.00764	hsa-miR-342-3p	downregulated
185	1101	0.6503	0.0168515	-3.75658	-2.59935	-4.02155	hsa-miR-1228*	downregulated
186	5423	0.3492	0.0076949	-4.66222	-1.91545	-4.06789	hsa-miR-10a*	downregulated
187	4552	0.4236	0.0095778	-4.39593	-2.10108	-4.07067	hsa-miR-885-3p	downregulated
188	6663	0.5557	0.0134485	-4.00401	-2.39736	-4.08685	hsa-miR-302a*	downregulated
189	3906	0.9942	0.0401624	-2.88673	-3.40565	-4.93351	hsa-miR-187*	downregulated
190	8627	0.3492	0.0076765	-4.66519	-1.91345	-5.01883	hsa-miR-142-3p	downregulated
191	11497	0.1875	0.0035006	-5.72033	-1.2885	-5.26703	hsa-miR-195	downregulated
192	9385	0.7182	0.0195699	-3.59783	-2.73525	-5.32129	hsa-miR-767-5p	downregulated
193	15530	0.872	0.0263627	-3.29326	-3.01007	-5.35057	hsa-miR-19a*	downregulated
194	8139	0.2409	0.0047739	-5.28366	-1.5273	-5.37667	hsa-miR-548b-5p	downregulated
195	13242	0.23	0.0044878	-5.36848	-1.47885	-5.51638	hsa-miR-146a*	downregulated
196	8560	0.8444	0.0249899	-3.34684	-2.96038	-5.57909	hsa-miR-363	downregulated
197	4093	0.8789	0.0270204	-3.26873	-3.03302	-5.67141	hsa-miR-877*	downregulated
198	7996	0.072	0.0009919	-7.81485	-0.44087	-5.70499	hsa-miR-100	downregulated
199	3967	0.5498	0.0132605	-4.01978	-2.38489	-5.76193	hsa-miR-451	downregulated
200	9908	0.7998	0.0225045	-3.45314	-2.86349	-5.7638	hsa-miR-188-5p	downregulated
201	9092	0.0473	0.000427	-9.56526	0.00848	-5.79346	hsa-miR-31*	downregulated
202	3263	0.6367	0.0163372	-3.78999	-2.57138	-5.82577	hsa-miR-608	downregulated
203	4975	0.0474	0.0004366	-9.5146	-0.00222	-5.84584	hsa-miR-935	downregulated
204	12081	0.1007	0.0015804	-6.97569	-0.72992	-5.86862	hsa-miR-296-5p	downregulated
205	8160	0.0972	0.0014818	-7.08683	-0.68823	-6.03905	hsa-miR-367	downregulated
206	4560	0.0971	0.0014742	-7.09571	-0.68495	-6.04436	hsa-miR-648	downregulated
207	7974	0.1027	0.0016249	-6.92827	-0.74805	-6.05326	hsa-miR-638	downregulated
208	15354	0.0568	0.000631	-8.71431	-0.18795	-6.08515	hsa-miR-140-3p	downregulated
209	9247	0.1027	0.0016314	-6.92143	-0.75068	-6.15502	hsa-miR-378	downregulated
210	8649	0.1136	0.0018904	-6.67444	-0.84872	-6.16517	hsa-miR-628-3p	downregulated
211	4306	0.0608	0.0007527	-8.35292	-0.28335	-6.19638	hsa-miR-608	downregulated
212	14671	0.0863	0.0012385	-7.40449	-0.57503	-6.19915	hsa-miR-935	downregulated
213	8768	0.5624	0.013788	-3.97617	-2.4195	-6.24976	hsa-miR-302b*	downregulated
214	8929	0.0499	0.0004902	-9.25588	-0.05871	-6.25649	hsa-miR-196a	downregulated
215	14117	0.1318	0.0022866	-6.36668	-0.97944	-6.26972	hsa-miR-618	downregulated
216	6898	0.1314	0.0022676	-6.37994	-0.9736	-6.27432	hsa-miR-455-5p	downregulated
217	10821	0.0497	0.0004798	-9.30319	-0.04814	-6.304	hsa-miR-20b*	downregulated
218	7906	0.1121	0.0018281	-6.72998	-0.82616	-6.31345	hsa-miR-340	downregulated
219	14235	0.0474	0.0004336	-9.53002	0.00105	-6.36036	hsa-miR-642	downregulated
220	8138	0.0549	0.000603	-8.80935	-0.16412	-6.36775	hsa-miR-18a	downregulated
221	11242	0.054	0.0005847	-8.87454	-0.14808	-6.37848	hsa-miR-424*	downregulated
222	15411	0.1613	0.0029206	-5.98834	-1.15431	-6.39943	hsa-miR-483-3p	downregulated
223	11351	0.0427	0.0003305	-10.1643	0.12651	-6.42301	hsa-miR-454*	downregulated
224	5107	0.0608	0.0007475	-8.36694	-0.2795	-6.44668	hsa-miR-33a*	downregulated
225	11581	0.054	0.0005867	-8.86735	-0.14983	-6.45075	hsa-miR-106b*	downregulated
226	7306	0.1314	0.0022708	-6.3777	-0.97458	-6.49592	hsa-miR-507	downregulated
227	8792	0.0554	0.000612	-8.77829	-0.17185	-6.5008	hsa-miR-107	downregulated
228	13973	0.0459	0.0004083	-9.66724	0.02966	-6.50456	hsa-miR-21*	downregulated
229	11655	0.0892	0.0012912	-7.32957	-0.60096	-6.5547	hsa-miR-1225-3p	downregulated
230	7370	0.1005	0.0015706	-6.98629	-0.7259	-6.56146	hsa-miR-220c	downregulated
231	12905	0.1048	0.0016836	-6.86797	-0.77141	-6.56905	hsa-miR-92b	downregulated
232	2230	0.2555	0.0051607	-5.1782	-1.58899	-6.57446	hsa-miR-604	downregulated
233	8158	0.0509	0.0005113	-9.16356	-0.07966	-6.60371	hsa-miR-200b	downregulated
234	11005	0.1116	0.0018072	-6.74914	-0.81845	-6.60386	hsa-miR-30c-2*	downregulated
235	10073	0.0427	0.000337	-10.1177	0.11785	-6.62712	hsa-miR-550	downregulated
236	14289	0.2607	0.0052995	-5.14265	-1.61016	-6.64049	hsa-miR-15b	downregulated
237	11584	0.0614	0.000776	-8.29189	-0.30025	-6.6529	hsa-miR-483-3p	downregulated
238	5163	0.046	0.0004118	-9.64796	0.02569	-6.65612	hsa-miR-99b	downregulated
239	9536	0.125	0.0021353	-6.47604	-0.93185	-6.66379	hsa-miR-24-2*	downregulated
240	15370	0.1329	0.0023375	-6.33188	-0.99485	-6.6892	hsa-miR-371-3p	downregulated
241	3742	0.0568	0.0006362	-8.6971	-0.19231	-6.69202	hsa-miR-98	downregulated
242	2441	0.0497	0.0004742	-9.32926	-0.04236	-6.70003	hsa-miR-302a	downregulated
243	10639	0.0517	0.0005261	-9.10148	-0.09399	-6.70468	hsa-miR-1225-5p	downregulated
244	351	0.1048	0.0016732	-6.87851	-0.7673	-6.71535	hsa-miR-644	downregulated
245	9376	0.0669	0.0008893	-8.02393	-0.37732	-6.71778	hsa-miR-33b	downregulated
246	6678	0.0427	0.0003297	-10.1699	0.12755	-6.72384	hsa-miR-148a	downregulated
247	1818	0.0669	0.0008925	-8.01689	-0.37941	-6.72687	hsa-miR-518d-3p	downregulated
248	14765	0.2424	0.0048508	-5.26189	-1.5399	-6.73508	hsa-miR-374b*	downregulated
249	5094	0.0421	0.0002391	-10.9709	0.26372	-6.73929	hsa-miR-193a-5p	downregulated
250	728	0.0427	0.0002781	-10.5873	0.20131	-6.75726	hsa-miR-101	downregulated
251	15100	0.2398	0.0047213	-5.29879	-1.51858	-6.77334	hsa-miR-501-3p	downregulated
252	12229	0.0421	0.0002363	-11.0013	0.26846	-6.8266	hsa-miR-202	downregulated
253	11608	0.0425	0.0002618	-10.7395	0.22665	-6.82669	hsa-miR-431*	downregulated
254	6626	0.0443	0.0003671	-9.91468	0.07915	-6.83128	hsa-miR-328	downregulated
255	14262	0.0427	0.0003375	-10.114	0.11717	-6.89017	hsa-miR-143	downregulated
256	3154	0.1127	0.0018476	-6.71235	-0.83329	-7.03681	hsa-miR-489	downregulated
257	15124	0.2953	0.0062714	-4.92139	-1.74621	-7.18658	hsa-miR-520f	downregulated
258	2910	0.1005	0.0015621	-6.99562	-0.72236	-7.22935	hsa-miR-95	downregulated
259	6708	0.0622	0.00079	-8.25639	-0.31019	-7.68653	hsa-miR-29b-1*	downregulated
