# Supplementary material for: Integrative bioinformatics analysis reveals miR-494 and its target genes as predictive biomarkers of trastuzumab-resistant breast cancer
Source: J Egypt Natl Canc Inst. 2020 Apr 3;32:16. doi: 10.1186/s43046-020-00028-2 (PMC13317115; doi:10.1186/s43046-020-00028-2)
Supplement: Supplementary file 4 — Additional file 4: Table S3. DEGs from GSE66305. [file 43046_2020_28_MOESM4_ESM.xlsx]

## Sheet: Blatt1
	Supplementary Table 3. DEGs from GSE66305
No	ID	adj.P.Val	P.Value	t	B	logFC	Gene.symbol	Gene.title	notes
1	203953_s_at	1	0.001332	3.6334	-4.01	2.7516	CLDN3	claudin 3	Upregulated
2	231729_s_at	1	0.00133	3.63402	-4.01	2.51459	CAPS	calcyphosine	Upregulated
3	219529_at	1	0.002939	3.31211	-4.09	2.48107	CLIC3	chloride intracellular channel 3	Upregulated
4	33323_r_at	1	0.003308	3.26353	-4.1	1.99854	SFN	stratifin	Upregulated
5	231728_at	1	0.004448	3.1411	-4.13	1.9018	CAPS	calcyphosine	Upregulated
6	221582_at	1	0.004961	3.0956	-4.15	1.73013	HIST3H2A	histone cluster 3, H2a	Upregulated
7	208180_s_at	1	0.018996	2.51633	-4.29	1.60716	HIST1H4H	histone cluster 1, H4h	Upregulated
8	33322_i_at	1	0.003094	3.29108	-4.1	1.59385	SFN	stratifin	Upregulated
9	232035_at	1	0.019689	2.50023	-4.29	1.58512	HIST1H4H	histone cluster 1, H4h	Upregulated
10	225177_at	1	0.022321	2.44354	-4.31	1.56608	RAB11FIP1	RAB11 family interacting protein 1	Upregulated
11	211136_s_at	1	0.001151	3.69206	-4	1.50269	CLPTM1	CLPTM1, transmembrane protein	Upregulated
12	201251_at	1	0.032988	2.26343	-4.35	1.49684	PKM	pyruvate kinase, muscle	Upregulated
13	238654_at	1	0.017099	2.56337	-4.28	1.46513	VSIG10L	V-set and immunoglobulin domain containing 10 like	Upregulated
14	223229_at	1	0.025856	2.37643	-4.32	1.43511	UBE2T	ubiquitin conjugating enzyme E2 T	Upregulated
15	209260_at	1	0.005484	3.05363	-4.16	1.40676	SFN	stratifin	Upregulated
16	226403_at	1	0.01572	2.6007	-4.27	1.38054	TMC4	transmembrane channel like 4	Upregulated
17	1552365_at	1	0.014263	2.64365	-4.26	1.379	SCIN	scinderin	Upregulated
18	232078_at	1	0.005856	3.02611	-4.16	1.3622	NECTIN2	nectin cell adhesion molecule 2	Upregulated
19	202855_s_at	1	0.011321	2.74461	-4.23	1.30979	MIR6787///SLC16A3	microRNA 6787///solute carrier family 16 member 3	Upregulated
20	232079_s_at	1	0.010247	2.78781	-4.22	1.30421	NECTIN2	nectin cell adhesion molecule 2	Upregulated
21	201123_s_at	1	0.048398	2.08041	-4.39	1.30327	EIF5A	eukaryotic translation initiation factor 5A	Upregulated
22	205442_at	1	0.047342	2.09113	-4.39	1.29687	MFAP3L	microfibrillar associated protein 3 like	Upregulated
23	202145_at	1	0.029222	2.31995	-4.34	1.28443	LY6E	lymphocyte antigen 6 complex, locus E	Upregulated
24	204989_s_at	1	0.048926	2.07513	-4.39	1.25298	ITGB4	integrin subunit beta 4	Upregulated
25	208978_at	1	0.019342	2.50822	-4.29	1.23886	CRIP2	cysteine rich protein 2	Upregulated
26	65133_i_at	1	0.00811	2.88816	-4.2	1.23622	INO80B-WBP1///INO80B	INO80B-WBP1 readthrough (NMD candidate)///INO80 complex subunit B	Upregulated
27	202017_at	1	0.026018	2.37356	-4.32	1.21709	EPHX1	epoxide hydrolase 1	Upregulated
28	226791_at	1	0.011131	2.75199	-4.23	1.2168	KIFC2	kinesin family member C2	Upregulated
29	218260_at	1	0.005822	3.02848	-4.16	1.1573	DDA1	DET1 and DDB1 associated 1	Upregulated
30	216474_x_at	1	0.019379	2.50736	-4.29	1.15283	TPSB2///TPSAB1	tryptase beta 2 (gene/pseudogene)///tryptase alpha/beta 1	Upregulated
31	225103_at	1	0.019155	2.51259	-4.29	1.14918	MRPL38	mitochondrial ribosomal protein L38	Upregulated
32	203954_x_at	1	0.048038	2.08404	-4.39	1.14772	CLDN3	claudin 3	Upregulated
33	202488_s_at	1	0.013775	2.65896	-4.25	1.13564	FXYD3	FXYD domain containing ion transport regulator 3	Upregulated
34	201082_s_at	1	0.020385	2.48458	-4.3	1.12563	SLC4A5///DCTN1	solute carrier family 4 member 5///dynactin subunit 1	Upregulated
35	218677_at	1	0.048806	2.07632	-4.39	1.11603	S100A14	S100 calcium binding protein A14	Upregulated
36	203239_s_at	1	0.013864	2.65611	-4.25	1.1015	CNOT3	CCR4-NOT transcription complex subunit 3	Upregulated
37	221868_at	1	0.008541	2.86606	-4.2	1.09684	PAIP2B	poly(A) binding protein interacting protein 2B	Upregulated
38	205683_x_at	1	0.040339	2.16823	-4.37	1.09296	TPSAB1	tryptase alpha/beta 1	Upregulated
39	207239_s_at	1	0.026892	2.35836	-4.33	1.06374	CDK16	cyclin dependent kinase 16	Upregulated
40	218813_s_at	1	0.00589	3.02362	-4.16	1.05799	SH3GLB2	SH3 domain containing GRB2 like endophilin B2	Upregulated
41	208527_x_at	1	0.027945	2.34064	-4.33	1.05542	HIST1H2BE	histone cluster 1, H2be	Upregulated
42	231727_s_at	1	0.040902	2.1616	-4.37	1.0379	MIF4GD	MIF4G domain containing	Upregulated
43	219411_at	1	0.004974	3.09451	-4.15	1.03432	ELMO3	engulfment and cell motility 3	Upregulated
44	218954_s_at	1	0.024667	2.398	-4.32	1.02178	BRF2	BRF2, RNA polymerase III transcription initiation factor 50 kDa subunit	Upregulated
45	225294_s_at	1	0.041647	2.15296	-4.38	1.01887	TRAPPC1	trafficking protein particle complex 1	Upregulated
46	222240_s_at	1	0.04205	2.14834	-4.38	1.01818	ISYNA1	inositol-3-phosphate synthase 1	Upregulated
No	ID	adj.P.Val	P.Value	t	B	logFC	Gene.symbol	Gene.title	notes
1	1554140_at	1	0.004603	-3.12681	-4.14	-1.01034	WDR78	WD repeat domain 78	downregulated
2	238635_at	1	0.028136	-2.33749	-4.33	-1.03913	TMEM267	transmembrane protein 267	downregulated
3	236327_at	1	0.014779	-2.628	-4.26	-1.04293	CEPT1	choline/ethanolamine phosphotransferase 1	downregulated
4	214723_x_at	1	0.030564	-2.29909	-4.34	-1.04768	ANKRD36	ankyrin repeat domain 36	downregulated
5	213971_s_at	1	0.001446	-3.60031	-4.02	-1.05192	SUZ12P1///SUZ12	SUZ12 polycomb repressive complex 2 subunit pseudogene 1///SUZ12 polycomb repressive complex 2 subunit	downregulated
6	228737_at	1	0.011938	-2.72154	-4.24	-1.05396	TOX2	TOX high mobility group box family member 2	downregulated
7	229574_at	1	0.037691	-2.20056	-4.37	-1.067	TRA2A	transformer 2 alpha homolog	downregulated
8	213436_at	1	0.045156	-2.11403	-4.39	-1.07149	CNR1	cannabinoid receptor 1	downregulated
9	227223_at	1	0.030875	-2.29437	-4.34	-1.07445	RBM39	RNA binding motif protein 39	downregulated
10	229116_at	1	0.012452	-2.70318	-4.24	-1.07706	CNKSR2	connector enhancer of kinase suppressor of Ras 2	downregulated
11	244669_at	1	0.034182	-2.24673	-4.35	-1.08668	SNORD50B///SNORD50A	small nucleolar RNA, C/D box 50B///small nucleolar RNA, C/D box 50A	downregulated
12	235498_at	1	0.002624	-3.35856	-4.08	-1.08839	LRRIQ3	leucine rich repeats and IQ motif containing 3	downregulated
13	229765_at	1	0.030158	-2.3053	-4.34	-1.08976	ZNF207	zinc finger protein 207	downregulated
14	219412_at	1	0.04097	-2.16081	-4.37	-1.09119	RAB38	RAB38, member RAS oncogene family	downregulated
15	242138_at	1	0.012826	-2.69025	-4.25	-1.0933	DLX1	distal-less homeobox 1	downregulated
16	212188_at	1	0.049567	-2.06878	-4.4	-1.10966	KCTD12	potassium channel tetramerization domain containing 12	downregulated
17	205419_at	1	0.024879	-2.39409	-4.32	-1.117	GPR183	G protein-coupled receptor 183	downregulated
18	210021_s_at	1	0.040362	-2.16796	-4.37	-1.12391	CCNO	cyclin O	downregulated
19	1559882_at	1	0.011364	-2.74298	-4.23	-1.13738	SAMHD1	SAM and HD domain containing deoxynucleoside triphosphate triphosphohydrolase 1	downregulated
20	208450_at	1	0.007778	-2.90601	-4.19	-1.13946	LGALS2	galectin 2	downregulated
21	211368_s_at	1	0.023904	-2.41236	-4.31	-1.14982	CASP1	caspase 1	downregulated
22	228100_at	1	0.008663	-2.85996	-4.2	-1.15091	PIFO	primary cilia formation	downregulated
23	1552509_a_at	1	0.033	-2.26326	-4.35	-1.154	CD300LG	CD300 molecule like family member g	downregulated
24	215506_s_at	1	0.04651	-2.09973	-4.39	-1.15538	DIRAS3	DIRAS family GTPase 3	downregulated
25	229861_at	1	0.005421	-3.05848	-4.15	-1.16056	LIG3	DNA ligase 3	downregulated
26	227384_s_at	1	0.038553	-2.18982	-4.37	-1.16762	LOC727820	uncharacterized LOC727820	downregulated
27	210198_s_at	1	0.020456	-2.48303	-4.3	-1.17104	PLP1	proteolipid protein 1	downregulated
28	228599_at	1	0.026675	-2.36209	-4.33	-1.17305	MS4A1	membrane spanning 4-domains A1	downregulated
29	204529_s_at	1	0.018053	-2.53913	-4.28	-1.18501	TOX	thymocyte selection associated high mobility group box	downregulated
30	242903_at	1	0.032879	-2.26497	-4.35	-1.18665	IFNGR1	interferon gamma receptor 1	downregulated
31	230441_at	1	0.021434	-2.46192	-4.3	-1.1886	PLEKHG4B	pleckstrin homology and RhoGEF domain containing G4B	downregulated
32	222317_at	1	0.010823	-2.76414	-4.23	-1.19472	PDE3B	phosphodiesterase 3B	downregulated
33	231776_at	1	0.032424	-2.2715	-4.35	-1.1948	EOMES	eomesodermin	downregulated
34	230866_at	1	0.045793	-2.10726	-4.39	-1.19931	CYSLTR1	cysteinyl leukotriene receptor 1	downregulated
35	229253_at	1	0.009516	-2.81967	-4.21	-1.20461	THEM4	thioesterase superfamily member 4	downregulated
36	220313_at	1	0.004345	-3.15083	-4.13	-1.23366	GPR88	G protein-coupled receptor 88	downregulated
37	206011_at	1	0.005571	-3.04701	-4.16	-1.23702	CASP1	caspase 1	downregulated
38	228790_at	1	0.012753	-2.69275	-4.25	-1.2571	FAM110B	family with sequence similarity 110 member B	downregulated
39	231647_s_at	1	0.042516	-2.14306	-4.38	-1.26553	FCRL5	Fc receptor like 5	downregulated
40	227444_at	1	0.005561	-3.04776	-4.16	-1.27136	ARMCX4	armadillo repeat containing, X-linked 4	downregulated
41	205311_at	1	0.015701	-2.60124	-4.27	-1.27216	DDC	dopa decarboxylase	downregulated
42	236926_at	1	0.010058	-2.7958	-4.22	-1.27659	TBX1	T-box 1	downregulated
43	223503_at	1	0.007644	-2.91336	-4.19	-1.28869	TMEM163	transmembrane protein 163	downregulated
44	244774_at	1	0.014179	-2.64623	-4.26	-1.30266	PHACTR2	phosphatase and actin regulator 2	downregulated
45	229839_at	1	0.039238	-2.18144	-4.37	-1.33226	SCARA5	scavenger receptor class A member 5	downregulated
46	230383_x_at	1	0.020464	-2.48284	-4.3	-1.3327	SLFN5	schlafen family member 5	downregulated
47	222196_at	1	0.041697	-2.15239	-4.38	-1.33986	LOC389906	zinc finger protein 839 pseudogene	downregulated
48	228033_at	1	0.011831	-2.72547	-4.24	-1.34119	E2F7	E2F transcription factor 7	downregulated
49	232034_at	1	0.031647	-2.28284	-4.35	-1.3625	LINC00537	long intergenic non-protein coding RNA 537	downregulated
50	49452_at	1	0.034248	-2.24583	-4.35	-1.36971	ACACB	acetyl-CoA carboxylase beta	downregulated
51	221969_at	1	0.011164	-2.7507	-4.23	-1.39943	PAX5	paired box 5	downregulated
52	238584_at	1	0.046119	-2.10383	-4.39	-1.40543	IQCA1	IQ motif containing with AAA domain 1	downregulated
53	228434_at	1	0.00728	-2.93411	-4.19	-1.41045	BTNL9	butyrophilin like 9	downregulated
54	211276_at	1	0.012619	-2.69736	-4.24	-1.41697	TCEAL2	transcription elongation factor A like 2	downregulated
55	205544_s_at	1	0.029065	-2.32245	-4.34	-1.42137	CR2	complement component 3d receptor 2	downregulated
56	238430_x_at	1	0.028262	-2.33543	-4.33	-1.44361	SLFN5	schlafen family member 5	downregulated
57	205569_at	1	0.032697	-2.26757	-4.35	-1.47272	LAMP3	lysosomal associated membrane protein 3	downregulated
58	206201_s_at	1	0.046491	-2.09993	-4.39	-1.57739	MEOX2	mesenchyme homeobox 2	downregulated
59	204850_s_at	1	0.00689	-2.95747	-4.18	-1.61886	DCX	doublecortin	downregulated
60	1554997_a_at	1	0.039873	-2.17378	-4.37	-1.62989	PTGS2	prostaglandin-endoperoxide synthase 2	downregulated
61	215536_at	1	0.002094	-3.45052	-4.06	-1.65175	HLA-DQB2	major histocompatibility complex, class II, DQ beta 2	downregulated
62	243824_at	1	0.001106	-3.70798	-4	-1.67158	LINC01410	long intergenic non-protein coding RNA 1410	downregulated
63	202554_s_at	1	0.048327	-2.08113	-4.39	-1.79531	GSTM3	glutathione S-transferase mu 3	downregulated
64	204851_s_at	1	0.003119	-3.28776	-4.1	-1.82513	DCX	doublecortin	downregulated
65	228462_at	1	0.023689	-2.41649	-4.31	-1.85839	IRX2	iroquois homeobox 2	downregulated
66	240161_s_at	1	0.025605	-2.38091	-4.32	-1.88968	CDC20B	cell division cycle 20B	downregulated
67	229623_at	1	0.04455	-2.12056	-4.38	-1.90272	TMEM150C	transmembrane protein 150C	downregulated
68	235763_at	1	0.019222	-2.51101	-4.29	-1.95125	SLC44A5	solute carrier family 44 member 5	downregulated
