# Supplementary material for: Integrative bioinformatics analysis reveals miR-494 and its target genes as predictive biomarkers of trastuzumab-resistant breast cancer
Source: J Egypt Natl Canc Inst. 2020 Apr 3;32:16. doi: 10.1186/s43046-020-00028-2 (PMC13317115; doi:10.1186/s43046-020-00028-2)
Supplement: Supplementary file 5 — Additional file 5: Table S4. The miR-494 target prediction, analyzed using miRecords. [file 43046_2020_28_MOESM5_ESM.xlsx]

## Sheet: Blatt1
Supplementary Table 4. The miR-494 target prediction, analyzed using miRecords
	Gene which is predicted by at least 4 databases was selected
# "1" : interaction predicted; "0" : interaction not predicted.
miRNA ID	miRNA Acc	Refseq	Symbol	Description	diana	microinspector	miranda	mirtarget2	mitarget	nbmirtar	pictar	pita	rna22	rnahybrid	targetscan
hsa-miR-494	MIMAT0002816	NM_207015	NAALADL2	N-acetylated alpha-linked acidic dipeptidase-like 2	0	0	1	1	0	0	0	1	0	1	1
hsa-miR-494	MIMAT0002816	NM_018165	PBRM1	polybromo 1	0	0	1	1	0	0	0	1	0	1	1
hsa-miR-494	MIMAT0002816	NM_017423	GALNT7	UDP-N-acetyl-alpha-D-galactosamine:polypeptide N-acetylgalactosaminyltransferase 7 (GalNAc-T7)	0	0	1	1	0	0	0	1	0	1	1
hsa-miR-494	MIMAT0002816	NM_016507	CRKRS	Cdc2-related kinase, arginine/serine-rich	0	0	1	1	0	0	0	1	0	1	1
hsa-miR-494	MIMAT0002816	NM_016374	ARID4B	AT rich interactive domain 4B (RBP1-like)	0	0	1	1	0	0	0	1	0	1	1
hsa-miR-494	MIMAT0002816	NM_016083	CNR1	cannabinoid receptor 1 (brain)	0	0	1	1	0	0	0	1	0	1	1
hsa-miR-494	MIMAT0002816	NM_015980	HMP19	HMP19 protein	0	0	1	1	0	0	0	1	0	1	1
hsa-miR-494	MIMAT0002816	NM_015323	KIAA0776	KIAA0776	0	0	1	1	0	0	0	1	0	1	1
hsa-miR-494	MIMAT0002816	NM_014790	JAKMIP2	janus kinase and microtubule interacting protein 2	0	0	1	1	0	0	0	1	0	1	1
hsa-miR-494	MIMAT0002816	NM_014786	ARHGEF17	Rho guanine nucleotide exchange factor (GEF) 17	0	0	1	1	0	0	0	1	0	1	1
hsa-miR-494	MIMAT0002816	NM_014112	TRPS1	trichorhinophalangeal syndrome I	0	0	1	1	0	0	0	1	0	1	1
hsa-miR-494	MIMAT0002816	NM_014011	SOCS5	suppressor of cytokine signaling 5	0	0	1	1	0	0	0	1	0	1	1
hsa-miR-494	MIMAT0002816	NM_013262	MYLIP	myosin regulatory light chain interacting protein	0	0	1	1	0	0	0	1	0	1	1
hsa-miR-494	MIMAT0002816	NM_012482	ZNF281	zinc finger protein 281	0	0	1	1	0	0	0	1	0	1	1
hsa-miR-494	MIMAT0002816	NM_012329	MMD	monocyte to macrophage differentiation-associated	0	0	1	1	0	0	0	1	0	1	1
hsa-miR-494	MIMAT0002816	NM_012286	MORF4L2	mortality factor 4 like 2	0	0	1	1	0	0	0	1	0	1	1
hsa-miR-494	MIMAT0002816	NM_020337	ANKRD50	ankyrin repeat domain 50	0	0	1	1	0	0	0	1	0	1	1
hsa-miR-494	MIMAT0002816	NM_020718	USP31	ubiquitin specific peptidase 31	0	0	1	1	0	0	0	1	0	1	1
hsa-miR-494	MIMAT0002816	NM_175768	GRIK2	glutamate receptor, ionotropic, kainate 2	0	0	1	1	0	0	0	1	0	1	1
hsa-miR-494	MIMAT0002816	NM_152678	FAM116A	family with sequence similarity 116, member A	0	0	1	1	0	0	0	1	0	1	1
hsa-miR-494	MIMAT0002816	NM_152624	DCP2	DCP2 decapping enzyme homolog (S. cerevisiae)	0	0	1	1	0	0	0	1	0	1	1
hsa-miR-494	MIMAT0002816	NM_152409	C5orf24	chromosome 5 open reading frame 24	0	0	1	1	0	0	0	1	0	1	1
hsa-miR-494	MIMAT0002816	NM_144963	FAM91A1	family with sequence similarity 91, member A1	0	0	1	1	0	0	0	1	0	1	1
hsa-miR-494	MIMAT0002816	NM_144571	CNOT6L	CCR4-NOT transcription complex, subunit 6-like	0	0	1	1	0	0	0	1	0	1	1
hsa-miR-494	MIMAT0002816	NM_033224	PURB	purine-rich element binding protein B	0	0	1	1	0	0	0	1	0	1	1
hsa-miR-494	MIMAT0002816	NM_032523	OSBPL6	oxysterol binding protein-like 6	0	0	1	1	0	0	0	1	0	1	1
hsa-miR-494	MIMAT0002816	NM_032412	C5orf32	chromosome 5 open reading frame 32	0	0	1	1	0	0	0	1	0	1	1
hsa-miR-494	MIMAT0002816	NM_032143	ZRANB3	zinc finger, RAN-binding domain containing 3	0	0	1	1	0	0	0	1	0	1	1
hsa-miR-494	MIMAT0002816	NM_025134	CHD9	chromodomain helicase DNA binding protein 9	0	0	1	1	0	0	0	1	0	1	1
hsa-miR-494	MIMAT0002816	NM_024949	WWC2	WW and C2 domain containing 2	0	0	1	1	0	0	0	1	0	1	1
hsa-miR-494	MIMAT0002816	NM_024721	ZFHX4	zinc finger homeobox 4	0	0	1	1	0	0	0	1	0	1	1
hsa-miR-494	MIMAT0002816	NM_022841	RFXDC2	regulatory factor X domain containing 2	0	0	1	1	0	0	0	1	0	1	1
hsa-miR-494	MIMAT0002816	NM_021814	ELOVL5	ELOVL family member 5, elongation of long chain fatty acids (FEN1/Elo2, SUR4/Elo3-like, yeast)	0	0	1	1	0	0	0	1	0	1	1
hsa-miR-494	MIMAT0002816	NM_007129	ZIC2	Zic family member 2 (odd-paired homolog, Drosophila)	0	0	1	1	0	0	0	1	0	1	1
hsa-miR-494	MIMAT0002816	NM_006997	TACC2	transforming, acidic coiled-coil containing protein 2	0	0	1	1	0	0	0	1	0	1	1
hsa-miR-494	MIMAT0002816	NM_006885	ZFHX3	zinc finger homeobox 3	0	0	1	1	0	0	0	1	0	1	1
hsa-miR-494	MIMAT0002816	NM_002515	NOVA1	neuro-oncological ventral antigen 1	0	0	1	1	0	0	0	1	0	1	1
hsa-miR-494	MIMAT0002816	NM_002114	HIVEP1	human immunodeficiency virus type I enhancer binding protein 1	0	0	1	1	0	0	0	1	0	1	1
hsa-miR-494	MIMAT0002816	NM_001969	EIF5	eukaryotic translation initiation factor 5	0	0	1	1	0	0	0	1	0	1	1
hsa-miR-494	MIMAT0002816	NM_001204	BMPR2	bone morphogenetic protein receptor, type II (serine/threonine kinase)	0	0	1	1	0	0	0	1	0	1	1
hsa-miR-494	MIMAT0002816	NM_001080541	MGA	MAX gene associated	0	0	1	1	0	0	0	1	0	1	1
hsa-miR-494	MIMAT0002816	NM_001077269	WIPF1	WAS/WASL interacting protein family, member 1	0	0	1	1	0	0	0	1	0	1	1
hsa-miR-494	MIMAT0002816	NM_001042413	GLIS3	GLIS family zinc finger 3	0	0	1	1	0	0	0	1	0	1	1
hsa-miR-494	MIMAT0002816	NM_001030055	ARHGAP5	Rho GTPase activating protein 5	0	0	1	1	0	0	0	1	0	1	1
hsa-miR-494	MIMAT0002816	NM_001025077	CUGBP2	CUG triplet repeat, RNA binding protein 2	0	0	1	1	0	0	0	1	0	1	1
hsa-miR-494	MIMAT0002816	NM_001010942	RAP1B	RAP1B, member of RAS oncogene family	0	0	1	1	0	0	0	1	0	1	1
hsa-miR-494	MIMAT0002816	NM_001010888	ZC3H12B	zinc finger CCCH-type containing 12B	0	0	1	1	0	0	0	1	0	1	1
hsa-miR-494	MIMAT0002816	NM_001009909	LUZP2	leucine zipper protein 2	0	0	1	1	0	0	0	1	0	1	1
hsa-miR-494	MIMAT0002816	NM_001008895	CUL4A	cullin 4A	0	0	1	1	0	0	0	1	0	1	1
hsa-miR-494	MIMAT0002816	NM_000875	IGF1R	insulin-like growth factor 1 receptor	0	0	1	1	0	0	0	1	0	1	1
hsa-miR-494	MIMAT0002816	NM_000325	PITX2	paired-like homeodomain 2	0	0	1	1	0	0	0	1	0	1	1
hsa-miR-494	MIMAT0002816	NM_002835	PTPN12	protein tyrosine phosphatase, non-receptor type 12	0	0	1	1	0	0	0	1	0	1	1
hsa-miR-494	MIMAT0002816	NM_003410	ZFX	zinc finger protein, X-linked	0	0	1	1	0	0	0	1	0	1	1
hsa-miR-494	MIMAT0002816	NM_006874	ELF2	E74-like factor 2 (ets domain transcription factor)	0	0	1	1	0	0	0	1	0	1	1
hsa-miR-494	MIMAT0002816	NM_006815	TMED2	transmembrane emp24 domain trafficking protein 2	0	0	1	1	0	0	0	1	0	1	1
hsa-miR-494	MIMAT0002816	NM_006595	API5	apoptosis inhibitor 5	0	0	1	1	0	0	0	1	0	1	1
hsa-miR-494	MIMAT0002816	NM_006546	IGF2BP1	insulin-like growth factor 2 mRNA binding protein 1	0	0	1	1	0	0	0	1	0	1	1
hsa-miR-494	MIMAT0002816	NM_006283	TACC1	transforming, acidic coiled-coil containing protein 1	0	0	1	1	0	0	0	1	0	1	1
hsa-miR-494	MIMAT0002816	NM_005880	DNAJA2	DnaJ (Hsp40) homolog, subfamily A, member 2	0	0	1	1	0	0	0	1	0	1	1
hsa-miR-494	MIMAT0002816	NM_005647	TBL1X	transducin (beta)-like 1X-linked	0	0	1	1	0	0	0	1	0	1	1
hsa-miR-494	MIMAT0002816	NM_005599	NHLH2	nescient helix loop helix 2	0	0	1	1	0	0	0	1	0	1	1
hsa-miR-494	MIMAT0002816	NM_005354	JUND	jun D proto-oncogene	0	0	1	1	0	0	0	1	0	1	1
hsa-miR-494	MIMAT0002816	NM_005324	H3F3B	H3 histone, family 3B (H3.3B)	0	0	1	1	0	0	0	1	0	1	1
hsa-miR-494	MIMAT0002816	NM_004902	RBM39	RNA binding motif protein 39	0	0	1	1	0	0	0	1	0	1	1
hsa-miR-494	MIMAT0002816	NM_004232	SOCS6	suppressor of cytokine signaling 6	0	0	1	1	0	0	0	1	0	1	1
hsa-miR-494	MIMAT0002816	NM_003913	PRPF4B	PRP4 pre-mRNA processing factor 4 homolog B (yeast)	0	0	1	1	0	0	0	1	0	1	1
hsa-miR-494	MIMAT0002816	NM_003670	BHLHB2	basic helix-loop-helix domain containing, class B, 2	0	0	1	1	0	0	0	1	0	1	1
hsa-miR-494	MIMAT0002816	NM_003457	ZNF207	zinc finger protein 207	0	0	1	1	0	0	0	1	0	1	1
hsa-miR-494	MIMAT0002816	NM_000314	PTEN	phosphatase and tensin homolog (mutated in multiple advanced cancers 1)	0	0	1	1	0	0	0	1	0	1	1
